# Supplementary material for: The mouse genome displays highly dynamic populations of KRAB-zinc finger protein genes and related genetic units
Source: PLoS One. 2017 Mar 23;12(3):e0173746. doi: 10.1371/journal.pone.0173746 (PMC5363842; doi:10.1371/journal.pone.0173746)
Supplement: S4 Table — (XLSX) [file pone.0173746.s010.xlsx]

## Sheet: heatmap_exp_values.xls
KZFP/rGUs coordinates	liver.wt_d643	liver.wt_d644	e3.E3WT_1	e3.E3WT_2	e3.E3WT_3	mef.mefwt1	mef.mefwt2
chr12-24612398-24614962	0.367621	0.289916	5.68077	5.86412	5.48115	2.5425	3.31306
chr4-146552803-146554183	1.78499	1.50545	4.12734	4.46042	3.63479	6.36201	6.2924
chr4-146886596-146889214	2.92977	2.74519	4.28871	4.7598	3.73621	3.56724	3.85749
chr12-20905055-20906627	1.93853	1.61984	3.62453	3.87414	3.46789	3.47314	3.36715
chr4-145417869-145419408	2.15096	1.57516	4.12965	4.46948	3.64227	6.46725	6.4327
chr12-24466127-24467189	0.304444	0.289916	4.77456	4.9951	4.63394	0.328919	1.96169
chr4-145730331-145731689	1.63899	1.2018	3.80557	4.15366	3.47629	5.98333	5.89992
chr4-145886391-145888844	0.398202	0.204496	5.80497	6.31988	5.49362	4.14438	4.28966
chr4-146431746-146434199	0.398202	0.204496	5.81288	6.29716	5.47277	4.09534	4.28264
chr12-19308627-19310297	0.0198018	0.0168017	4.18168	4.36459	4.11005	0	0
chr12-23415113-23417677	0.204168	0.0168017	5.75731	5.91475	5.53844	2.25165	3.23763
chr18-90760224-90761540	2.54182	2.41845	3.43248	3.74874	3.29345	1.67195	1.34176
chr4-145291186-145293637	0.815665	0.632794	6.31941	6.77243	5.86148	3.46286	3.48599
chr12-18540301-18541182	0.204168	0.174861	3.38309	3.82979	3.53778	0.615267	1.04263
chr12-20249331-20251752	0.0586082	0.0821178	5.13851	5.29131	4.89276	2.17821	2.16876
chr12-22047757-22050229	0.304444	0.233535	4.11808	4.22603	3.82769	0.135521	1.44597
chr4-146162745-146165451	0.569205	0.174861	5.57647	6.09887	5.24468	4.0583	4.29665
chr7-6256973-6257702	0.924717	0.675746	1.96081	2.04301	1.86127	0.822294	0.635731
chr4-145212424-145214468	1.57351	2.03712	5.45763	5.64007	5.10403	6.40891	6.7128
chr4-145659345-145660872	0.238374	0.144604	3.82846	4.28675	3.35397	3.60976	3.21814
chr12-24755557-24757785	0.0586082	0.0168017	3.73162	4.15141	3.59676	0.854084	1.49538
chr13-21480048-21480387	3.05979	3.04458	2.85734	2.9344	2.81929	3.46286	3.0409
chr12-23130972-23133780	0.096398	0.233535	4.65001	4.77157	4.21166	0.416692	0.307208
chr4-145539879-145540292	0.924717	0.632794	2.6987	2.82569	2.21254	4.84373	4.76297
chr12-24897930-24900739	0.0198018	0.289916	4.70978	4.73596	4.47744	2.44149	1.9261
chr12-21935504-21937749	0.398202	0.344176	4.65001	5.03715	4.45636	0.789788	0.447712
chr12-21813748-21815319	1.13905	0.675746	4.74027	5.00511	4.50439	0	0
chr4-147128692-147129975	2.29605	2.14804	5.73855	5.83496	5.20605	5.8877	6.01521
chr2-177293244-177294553	2.0867	2.52799	2.7948	3.13452	2.5194	2.79266	2.82598
chr12-23274352-23276765	0.204168	0.0168017	3.86213	4.08693	3.54977	0.615267	0.951156
chr8-87633540-87633729	0.367621	0.370559	0.728419	0.674884	0.554342	0	0
chr4-146764695-146766565	0.133223	0.0498294	5.411	5.97517	5.06835	4.63541	4.50198
chr5-109907060-109908264	0.0198018	0.113699	0.0974419	0.0198746	0.0231207	0.416692	0.343637
chr12-18032743-18035132	0.271787	0.289916	3.40229	3.50965	3.02226	0.328919	0.343637
chr12-22852379-22854953	0.133223	0.144604	3.55419	4.2661	3.52973	1.28566	1.06463
chr12-24298551-24300717	0.169132	0.174861	4.93607	5.19954	4.68195	0.945456	0.74871
chr9-122839092-122839886	0.457484	0.262001	3.74371	3.8438	3.7008	0	0
chr12-20440976-20442462	0.672894	0.421921	4.27628	4.59899	4.09103	0	0
chr10-81208585-81208828	0.096398	0.113699	1.63702	2.15509	1.60961	2.04682	1.77424
chr12-21021059-21023139	0.457484	0.446933	4.83656	5.02737	4.70179	2.71688	2.49453
chr13-62272673-62274749	0.79283	0.717455	5.13851	5.67887	4.88647	2.80897	2.96108
chr13-62618691-62619927	0.398202	0.204496	2.14531	3.11155	2.0191	2.6369	2.83241
chr2-150297732-150299071	0.0198018	0.0498294	4.21028	4.41236	3.99197	2.80897	2.57334
chr4-146091940-146093473	0.096398	0.113699	7.44684	7.74237	6.80571	2.94065	3.22792
chr16-98237460-98237694	0.367621	0.204496	1.14784	1.45097	0.867036	0.789788	0.37917
chr10-81571746-81572890	0.621981	0.446933	2.72333	3.29808	2.8648	3.29929	3.02417
chr12-19742893-19744706	0.0198018	0.0821178	1.74922	2.37935	2.0532	0.08283	0.151527
chr10-81367675-81367918	0.271787	0.113699	1.63702	2.16405	1.59426	2.033	1.78752
chr13-62150439-62152605	0.595834	0.797421	4.77897	5.2414	4.53688	3.91871	4.19314
chr12-18878854-18880349	0.096398	0.0821178	4.3334	4.57904	4.04093	0.722491	0.74871
chr12-19413599-19414422	0.0586082	0.0168017	3.87592	4.05357	3.60445	0.0281417	0.513146
chr10-129771646-129772013	0.838145	0.696751	0	0	0	0	0
chr12-23959026-23961186	0.0586082	0.113699	4.92549	5.2361	4.68739	0.615267	0.307208
chr13-62470228-62471548	0.428147	0.370559	3.0498	3.3062	2.55156	2.48274	2.47003
chr17-22016566-22017684	1.4908	1.46928	2.84617	2.7563	2.07549	2.88788	2.81953
chr12-18411612-18413688	0.204168	0.0168017	4.67705	5.09334	4.43065	0.186355	0.109833
chr17-22849642-22852358	1.66438	1.72582	4.58932	5.00511	4.23907	4.01325	3.63305
chr12-23010335-23012089	0.0198018	0.0168017	4.38062	4.9951	4.31363	0.0281417	0.0226458
chr2-176910336-176910809	0.0198018	0.0168017	1.97113	2.09078	1.49852	0.539084	0.269834
chr12-23552388-23554464	0.133223	0.0498294	4.47612	4.77742	4.25625	0.539084	0.231466
chr12-18743447-18745667	0.169132	0.144604	1.26991	3.71866	1.22705	0.615267	0.4808
chr12-20090191-20092777	0.0198018	0.0168017	5.72031	5.96943	5.34557	0	0
chr4-147048163-147049787	0.0198018	0.0168017	7.19881	7.59882	6.68858	3.84151	3.92816
chr7-49867112-49869423	2.17765	2.21509	3.67907	4.19358	3.25001	2.36632	2.15857
chr10-81523176-81523411	0.647662	0.737866	1.59759	1.36034	1.14511	1.21397	1.18997
chr2-176838946-176839828	0.88208	1.66317	3.42874	3.61467	2.96968	2.581	2.31353
chr13-74572061-74572591	0.746045	0.471518	0.601291	0.948139	0.704916	2.20311	1.60448
chr12-19631877-19632690	0.0198018	0.0168017	1.68796	1.96315	1.26633	0.0281417	0.109833
chr7-25060514-25061501	1.58685	1.35501	3.43621	3.40018	3.43378	2.07408	1.64883
chr5-105066776-105068340	0.428147	0.174861	2.51338	2.93963	2.29083	0.328919	0.307208
chr3-12856535-12858068	0.0586082	0.0498294	6.26487	6.657	5.50084	2.20311	2.41973
chr13-61961227-61962966	0.304444	0.0821178	3.05466	3.39638	2.70956	1.7917	1.86475
chr7-30679111-30681134	2.0867	2.32035	3.76463	3.55803	3.61209	3.06131	2.49453
chr4-146986816-146987761	0.096398	0.144604	6.10359	6.54059	5.81835	3.86511	4.18061
chr13-21596313-21596915	0.0198018	0.0168017	0.020022	0.133694	0.154565	0.186355	0.066898
chr10-81184318-81184540	1.29344	1.0631	1.97113	2.16405	1.76855	1.87153	1.30528
chr7-28772934-28775233	0.304444	0.233535	5.04512	5.41748	5.09178	2.55222	2.7802
chr10-81840063-81842043	1.04555	1.17211	3.29546	3.73378	3.073	3.6051	3.01854
chr2-177640627-177641761	2.86008	3.45841	3.80557	4.01943	3.35397	3.21611	2.8388
chr12-19505311-19507825	0.0198018	0.0168017	5.46769	5.77483	5.13752	0	0
chr7-24926170-24927123	1.24379	1.11083	2.29249	2.37164	2.37412	1.5217	1.30528
chr1-167424886-167425791	0.722071	0.495691	0	0	0	0	0
chr13-62588713-62589183	0.0198018	0.0168017	0.134648	0.0967434	0.0682792	1.03138	0.721284
chr15-75778203-75778999	2.72185	2.80445	3.5124	3.35395	3.5012	3.94846	3.31306
chr12-21677186-21678399	0.0586082	0.0498294	0.240832	1.92149	0.386201	0.235458	0.151527
chr4-146363419-146365035	0.169132	0.174861	6.78087	7.10976	6.24747	2.61851	2.49453
chr2-150080239-150080796	0.0198018	0.0168017	3.94038	3.93297	3.63103	2.06051	0.343637
chr12-117298258-117299127	3.11146	2.69388	3.3908	3.43019	3.17974	3.59573	3.58821
chr13-62773533-62775140	0.697692	0.777841	3.47299	3.84658	3.2982	3.67796	3.39345
chr2-177767591-177769068	2.3122	2.30675	3.90043	4.30509	3.78437	3.24037	3.08461
chr4-146705759-146707292	0.0198018	0.0821178	7.09321	7.56773	6.54372	4.15079	4.20804
chr9-20419473-20420279	0.096398	0.0498294	0.206299	0.204873	0.275027	0.615267	0.513146
chr2-165206321-165206864	0.367621	0.262001	2.05115	2.05269	2.17174	2.64601	2.53448
chr2-175392957-175394266	0.204168	0.835802	2.37254	2.39465	2.20245	1.63583	0.853481
chr2-177259622-177261429	3.43276	4.21591	4.37869	4.59403	4.13944	4.05488	3.75302
chr12-19081113-19082038	0.0198018	0.0498294	0.653494	0.771835	0.941739	0.0281417	0.109833
chr7-30613890-30615065	2.22106	2.31357	2.95937	2.88107	2.76547	2.90315	2.43669
chr9-22082661-22083457	1.13905	1.1264	1.38246	1.70533	1.30458	0.945456	0.74871
chr13-67641636-67643112	1.99963	1.93475	3.55075	3.71866	3.54579	3.94846	3.59578
chr17-15681422-15681638	1.08368	1.30116	0.134648	0.239188	0.0231207	0.0281417	0.0226458
chr5-146004983-146005783	3.34522	3.59893	4.15023	4.1826	4.18628	4.74332	4.17809
chr12-19981390-19983738	0.0198018	0.0168017	4.81523	5.01504	4.33689	0	0
chr4-118843286-118843407	0.838145	0.797421	1.35119	1.14196	1.08046	0.687628	0.693326
chr12-20526130-20527343	0.0586082	0.0498294	0.170918	0.204873	0.23598	0.186355	0.151527
chr7-6331236-6332133	0.457484	0.542855	1.39784	1.24687	1.24683	1.00331	0.693326
chr7-28663096-28664626	1.0261	0.979861	2.68622	2.80293	2.69523	2.23967	1.70592
chr17-17455100-17456576	2.02924	1.8529	3.74371	3.76944	3.25491	2.76784	2.82598
chr10-81688204-81688681	1.13905	1.01374	1.36691	1.61675	1.32333	2.47254	2.24778
chr12-19639644-19640703	0.0586082	0.0821178	0.932342	1.39119	0.814994	0.186355	0.343637
chr13-67617590-67618980	2.11459	1.91696	3.67276	3.68793	3.6197	3.66905	3.32677
chr17-56004799-56005274	1.19237	0.835802	1.05386	1.22991	1.10233	1.21397	1.08629
chr2-176696578-176696819	0.367621	0.396469	0.932342	1.0865	0.761005	0.854084	0.606047
chr2-174886785-174887325	0.722071	0.519465	3.08823	3.43019	2.98742	1.44027	1.20984
chr8-4628238-4630292	2.67266	2.72999	4.79504	4.9621	4.60359	4.27635	3.63672
chr2-177010561-177011948	0.367621	0.0168017	0.822626	0.458935	0.941739	0.789788	0.343637
chr6-117795234-117795458	2.42787	2.46816	1.84212	1.93202	1.98418	3.64199	3.4696
chr17-33471509-33471649	0.569205	0.542855	1.11098	1.24687	1.10233	1.00331	0.827993
chr2-175594595-175595652	0.514426	1.28738	3.03511	3.29808	2.84547	2.23967	2.18893
chr2-177171497-177172629	1.4908	1.36816	3.92453	4.41612	3.82111	3.09496	3.53012
chr5-110311035-110312344	1.15704	1.04683	2.97484	3.16608	2.75169	2.60922	1.64883
chr7-28533434-28535050	2.30415	2.49239	3.73162	3.96151	3.74319	3.65558	2.94339
chr13-66950060-66953808	0.0198018	0.0168017	4.75379	5.34351	4.54089	0.0281417	0.0226458
chr2-175691652-175693122	1.54646	2.17074	4.74027	5.12465	4.54689	3.75996	3.48599
chr5-110506848-110508398	1.63899	1.31481	3.73465	4.10797	3.66817	1.16412	1.49538
chr5-139088357-139088802	1.37257	1.1418	1.41306	1.43626	1.05824	1.5799	1.26786
chr2-150150994-150151959	0.621981	1.0631	4.61752	4.68708	4.45211	2.75105	2.49453
chr8-74413354-74414751	1.46214	1.50545	2.03156	2.10014	2.04192	0	0
chr13-21536866-21537339	3.55654	3.75978	3.55419	3.45595	3.46789	3.02686	2.49453
chr7-30577628-30578687	0.838145	1.01374	0.776291	0.840498	0.704916	1.65401	1.4791
chr7-28487707-28489254	0.204168	0.233535	1.16593	1.10522	1.12388	1.18926	0.878527
chr8-108948358-108949390	1.35709	1.21642	2.22509	2.08135	2.26197	4.03768	3.73599
chr6-36907270-36908967	0.0198018	0.0168017	0.339735	0.570947	0.0231207	0	0
chr13-67768895-67772393	2.3122	2.20046	4.05883	4.38197	3.88876	4.10198	3.5806
chr7-88020136-88020606	0.88208	1.27346	1.12953	0.69974	0.84125	1.28566	0.775625
chr7-7068222-7068604	1.54646	1.49349	2.08955	1.93202	2.03056	2.33287	2.25736
chr8-114193853-114194406	1.88555	1.91696	3.90851	3.90385	3.84076	2.75947	2.64077
chr7-50553335-50554861	3.20955	3.16252	3.80845	3.85213	3.92603	3.11478	2.49453
chr5-110556930-110558053	0.986398	1.07919	2.78313	2.74441	2.51125	2.28702	1.96169
chr10-129316501-129316723	0.0198018	0.0168017	0.170918	0.487764	0.275027	0.282945	0.192051
chr17-22475557-22476697	2.50717	2.43104	2.72333	3.0835	2.44431	3.04763	3.05195
chr10-81453153-81453881	0.0198018	0.0168017	2.14531	2.33244	2.17174	0.915638	1.37734
chr12-25021534-25022939	0.0586082	0.0168017	2.81786	3.52364	2.84547	0.186355	0.109833
chr7-30946805-30947451	3.28513	3.24683	4.31326	4.45313	4.05502	4.42398	4.13197
chr13-67393587-67395219	0.169132	0.113699	0.134648	0.133694	0.195847	0.135521	0.066898
chr2-177504377-177505509	1.46214	1.27346	3.95605	4.29289	3.79112	3.15362	3.51822
chr13-67543219-67544202	3.57673	3.50678	3.34392	3.65653	3.56561	3.51351	2.76013
chr5-105012064-105012212	0.88208	1.07919	2.81786	2.97059	2.79934	0.945456	0.775625
chr13-67443130-67444532	1.35709	1.49349	2.73549	2.8481	2.59078	2.14003	1.81373
chr13-67719389-67722725	2.6601	2.57412	4.31528	4.57736	4.15522	4.38915	4.01543
chr2-175919054-175920524	1.76166	2.14039	4.73423	5.12235	4.35294	3.7217	3.50622
chr7-30699863-30700718	1.65174	1.32833	3.49462	3.57828	3.47629	2.14003	1.80068
chr7-30719656-30720712	1.19237	1.01374	2.99015	3.01583	2.81268	2.52285	2.16876
chr17-21534187-21536077	0.945572	1.0631	1.01448	1.49424	1.10233	3.10159	2.96108
chr17-21798731-21799620	2.21248	2.0038	0.889452	0.906041	0.814994	1.26216	0.92735
chr3-36063912-36065048	1.5189	1.38119	3.28722	3.29401	3.12201	3.54793	3.12179
chr7-28603185-28606175	2.65378	2.64608	4.64679	4.76127	4.45636	2.86465	2.47824
chr17-21645404-21646602	2.22106	2.04533	2.5688	2.55308	2.41839	3.55762	3.6108
chr5-110475140-110476198	0.514426	0.519465	1.96081	2.10014	1.62481	1.48156	1.16982
chr5-143934847-143936211	1.84172	1.8807	3.28308	3.42648	3.26948	3.52343	2.88896
chr2-176925002-176926059	0.647662	1.15704	3.00529	3.20566	2.40964	0.186355	1.86475
chr18-24172729-24173030	2.20385	2.41211	3.33595	3.26099	3.11126	2.40975	2.22843
chr13-67490795-67491929	1.8193	1.76613	2.75354	2.76221	2.74476	2.56188	2.29505
chr17-21600718-21602408	2.36734	2.28611	3.19336	3.47767	2.84547	3.69999	3.41501
chr17-33155344-33156394	1.56005	1.43219	2.56199	3.02077	2.73078	2.04682	1.86475
chr4-146632871-146633484	0.0198018	0.144604	5.08011	5.27797	4.67284	3.23434	3.53012
chr7-25076137-25076675	0.514426	0.370559	2.08005	1.95285	2.22256	1.61743	1.49538
chr15-76683560-76684582	0.457484	0.757992	2.41852	2.37164	2.5194	3.89216	3.85434
chr16-3866158-3866428	0.697692	0.777841	1.57069	1.32882	1.57874	1.7917	1.6342
chr2-175207671-175209141	1.74986	2.16321	4.7508	5.1189	4.54888	3.73029	3.49411
chr2-176221172-176222806	1.70163	2.22235	4.80805	5.22223	4.44998	3.81753	3.538
chr5-139047583-139048388	3.16579	3.12427	2.83491	3.06926	2.99329	4.33667	4.23253
chr9-20274997-20275463	1.20971	1.52906	1.9294	1.82312	1.83538	2.74258	2.49453
chr13-67591882-67593021	2.3518	1.82455	2.95937	2.81435	2.90269	2.91073	2.3939
chr13-67692146-67694710	2.39034	2.52799	3.75868	3.9382	3.45519	3.94846	3.49006
chr2-175452234-175452475	0.428147	0.396469	0.953319	1.10522	0.788252	0.945456	0.606047
chr17-17401387-17402801	2.19517	2.19308	3.9112	4.18481	3.34023	2.47254	2.3939
chr18-24118764-24119482	1.97955	2.1094	2.68622	2.80865	2.49481	3.11478	2.48641
chr7-30659514-30661072	1.5189	1.56378	2.92792	3.02569	2.87118	2.10082	1.70592
chr13-65398429-65398546	0.486236	0.495691	1.30297	1.24687	1.10233	1.18926	0.951156
chr17-22987232-22988944	0.815665	1.36816	2.60239	3.17053	2.68077	3.27013	2.59617
chr1-120095347-120098011	0.096398	0.0821178	0	0	0	0	0
chr12-20641180-20642679	0.428147	0.262001	4.1839	4.39914	4.03241	2.28702	1.91404
chr15-76741343-76741643	0.304444	0.204496	1.16593	1.28021	1.32333	0.822294	0.413848
chr17-33140379-33140939	1.65174	1.41961	2.08005	2.1818	2.20245	2.2154	1.73363
chr5-110211985-110212965	1.04555	0.909629	2.40335	2.44697	2.04192	1.94717	2.00782
chr9-20152227-20153189	0.903556	0.632794	0.43229	0.597641	0.646558	2.11401	1.76083
chr13-67574845-67575819	2.77525	2.75524	2.81213	2.92389	2.75169	2.76784	2.24778
chr13-48584898-48585778	1.00639	1.2309	1.47239	1.32882	1.74092	1.5217	1.4791
chr13-74744373-74745182	2.20385	2.02055	4.1434	4.28059	4.18628	2.22759	1.93806
chr13-62741147-62742628	0.367621	0.396469	0.601291	0.69974	0.58574	2.04682	1.26786
chr17-21724208-21725431	1.98963	1.94356	2.78898	3.12996	2.58302	4.359	4.11889
chr7-13395561-13396421	0.722071	0.92751	2.75354	2.7798	2.61381	1.41917	1.04263
chr7-147997152-147998331	0.697692	0.471518	2.78898	2.94483	2.83897	1.26216	1.20984
chr4-120603225-120603530	0.271787	0.344176	0.0592512	0.272705	0.23598	0.328919	0.231466
chr13-67356873-67359083	0.428147	0.396469	0.911056	1.24687	1.01276	1.30879	1.30528
chr10-81126848-81127139	0.621981	0.519465	2.3007	2.28395	2.16136	1.37603	1.30528
chr9-22043427-22043557	1.0261	1.41961	2.13616	2.22525	2.12975	1.21397	1.22944
chr5-110437722-110439050	3.13888	2.79474	4.37675	4.56895	4.18628	3.74732	3.60331
chr17-33518141-33518614	1.47654	1.44466	2.44097	2.72637	2.38308	1.26216	1.85216
chr11-50686555-50687280	0.367621	0.542855	1.9294	1.81177	1.56305	0.0281417	0.109833
chr13-21611954-21612673	0.88208	1.07919	1.47239	1.93202	1.36011	2.14003	1.73363
chr13-67826077-67826375	0.0586082	0.174861	0.0592512	0.0588209	0.0231207	0	0
chr7-28747623-28749647	1.8528	1.79564	3.46571	3.91185	3.63854	2.62773	2.34981
chr7-51987684-51988921	0.0586082	0.0498294	4.22113	4.20448	4.25381	0.282945	0.635731
chr10-81614137-81614690	1.06474	0.835802	0.845247	0.840498	0.84125	1.23827	0.99762
chr13-21460739-21461427	2.1688	2.09364	3.46206	3.43019	3.35852	2.17821	2.10652
chr16-3749095-3749868	2.79262	2.80928	4.29489	4.2847	4.25869	4.09202	3.68366
chr17-23312140-23313918	1.57351	1.44466	2.19898	2.46883	1.83538	2.51293	2.22843
chr19-61194803-61196354	2.50014	2.54546	1.91877	2.34037	1.82226	2.29862	1.58939
chr12-17909615-17911329	2.90336	2.83793	4.21246	4.131	3.92296	2.96269	2.90124
chr7-30890060-30890860	2.91398	3.01979	3.93775	4.14916	3.70795	3.87676	3.21323
chr2-176735630-176736413	0.0586082	0.0168017	0.0974419	0.0967434	0.0682792	0	0
chr7-28638647-28640343	1.72595	1.54073	4.69117	4.72238	4.59782	1.5217	1.12866
chr4-49542144-49543521	2.3122	2.29302	2.3007	2.49746	2.42708	3.14721	2.81305
chr11-49029080-49031153	3.52571	3.67764	4.02207	4.38197	3.87294	5.15258	4.85259
chr7-24911174-24912128	0.457484	0.495691	0.206299	0.429519	0.0682792	1.11248	0.57574
chr17-21667685-21667742	0.096398	0.144604	0.206299	0.0588209	0.195847	0.328919	0.231466
chr2-177099052-177100517	0.204168	0.233535	4.88376	5.46084	4.45423	2.94065	2.76013
chr12-18157978-18159566	0.0586082	0.0168017	2.26758	2.68962	2.55156	0	0
chr17-21859329-21860725	2.3202	2.41211	3.21089	3.54437	3.13268	2.45191	2.23813
chr17-17176172-17178334	2.46446	2.48033	3.94824	4.24304	3.41205	2.79266	2.41117
chr2-177587466-177588607	0.133223	0.233535	0.678904	1.26364	0.646558	0.577679	0.635731
chr5-105119700-105119851	0.0586082	0.0498294	0.932342	1.0865	0.455826	0	0
chr13-62874617-62876359	0.133223	0.262001	2.39571	2.65827	2.00756	2.26354	2.25736
chr2-177326804-177327179	0.0198018	0.0168017	0.240832	0.33749	0.112067	0.135521	0.151527
chr7-30808139-30808511	0.986398	0.996897	5.02297	5.02368	5.07666	1.91739	1.60448
chr10-81255782-81256073	0.428147	0.174861	1.05386	1.49424	1.39598	0.854084	0.37917
chr4-128263590-128263795	0.367621	0.344176	1.44303	1.45097	1.30458	0.687628	0.635731
chr11-59276274-59276399	0.769627	0.632794	0.752554	0.748201	0.676032	1.00331	0.827993
chr18-82792391-82792448	0.428147	0.632794	0.973994	0.840498	0.941739	0.539084	0.4808
chr7-46791887-46792006	0.096398	0.0821178	0.402093	0.487764	0.195847	0.186355	0.109833
chr11-58703447-58704158	1.78499	1.61984	1.66271	1.81177	1.46514	1.56076	1.51148
chr13-21575925-21576522	0.621981	0.542855	0.43229	0.33749	0.350087	0	0
chr13-67416870-67418916	1.9694	2.03712	2.34105	2.53247	2.12975	2.75105	2.20881
chr17-21770184-21772126	0.133223	0.0168017	0.020022	0.0967434	0.0682792	0.458654	0.664816
chr17-22204294-22205491	0.0586082	0.233535	0.240832	0.272705	0.154565	0.651901	0.802047
chr7-48799301-48802014	0.096398	0.0168017	5.30382	5.67809	4.94364	0.328919	0.4808
chr13-66530435-66533160	0.0198018	0.0168017	4.34337	4.67617	4.07452	0.49943	0.151527
chr7-49916303-49918183	2.45722	2.46204	3.72553	4.00703	3.13798	2.08751	1.91404
chr17-21570734-21571964	1.9694	1.69484	2.19898	2.38702	1.83538	2.40975	2.38519
chr5-105179289-105180182	0.0586082	0.174861	0.0592512	0.169723	0.0682792	0.0281417	0.0226458
chr13-67806757-67806950	0.86028	0.632794	1.35119	1.60364	1.28558	1.16412	1.42911
chr7-13078489-13079634	1.34144	1.38119	2.33307	2.60004	2.14036	2.46226	2.45345
chr17-22129427-22130618	3.53606	3.4147	2.3007	2.37935	1.88671	2.80897	2.52658
chr15-76720829-76722192	1.44759	1.71557	6.16107	6.12606	6.12258	4.19801	4.35135
chr7-50073044-50075720	0.0586082	0.0498294	5.20343	5.61252	5.05859	0.651901	1.20984
chr5-110371333-110372577	2.61525	2.49838	4.03689	4.24726	3.90129	3.3559	3.06837
chr7-134755430-134755567	0.514426	0.675746	0.134648	0.0967434	0.112067	0.577679	0.231466
chr13-67508892-67509607	0.133223	0.0498294	4.64518	4.73896	4.65445	0.539084	0.343637
chr13-67887092-67888560	0.79283	0.675746	3.38695	3.49197	3.26948	1.28566	1.0203
chr17-56037212-56037988	2.15096	2.15564	2.10838	2.4098	2.17174	2.43099	2.32269
chr3-15514861-15515906	0.096398	0.113699	0.43229	0.133694	0.0231207	0.135521	0.192051
chr5-138542133-138542589	2.0678	2.36039	1.97113	2.02346	1.98418	2.57147	1.99643
chr7-7155660-7156771	1.65174	1.49349	2.08005	2.10945	1.99592	1.77519	1.55873
chr11-65641952-65642258	1.12083	1.0631	1.76116	1.62974	1.54718	2.28702	2.06349
chr5-110104215-110106409	1.65174	1.5523	2.7049	3.20132	2.73078	2.19071	1.61942
chr11-50646105-50647075	0.428147	0.370559	0.678904	0.33749	0.313045	0	0
chr13-67307906-67308778	0.88208	0.797421	0.799645	0.927243	0.676032	0.945456	0.74871
chr7-50408710-50410594	0.133223	0.0821178	1.96081	1.77715	1.14511	0.135521	0.066898
chrX-154005662-154005828	0.096398	0.0498294	1.89728	1.94247	1.79566	1.05893	1.41206
chr6-116576526-116576670	1.95918	1.79564	2.16342	2.03327	2.0532	2.47254	2.21865
chr10-78529313-78530271	2.05825	1.86223	1.89728	2.17295	1.83538	3.52343	2.71912
chr11-70585183-70586140	1.63899	1.40692	1.20143	1.3128	1.26633	1.13853	0.99762
chr2-176593712-176596020	3.03568	3.07698	5.57393	6.01718	5.19972	4.69367	4.59747
chr5-110165498-110166402	1.06474	1.18703	1.84212	2.05269	1.69847	1.74159	1.6342
chr7-7320715-7320844	0.0586082	0.174861	0.0592512	0.0967434	0.0682792	0	0
chrX-20607199-20608465	1.95918	1.6088	2.44097	2.87563	2.40964	3.11478	2.64077
chr7-7134489-7135708	0.722071	0.675746	2.86843	2.7563	2.74476	1.39776	1.24878
chr6-47769884-47770299	0.096398	0.0168017	0.274559	0.368823	0.313045	0.282945	0.0226458
chr2-150233718-150235524	0.746045	0.909629	2.91729	3.19259	2.65879	2.92577	2.76685
chr7-30753678-30754492	0.096398	0.0821178	0.339735	0.39949	0.386201	0	0
chr2-120986494-120986954	1.06474	0.675746	0.402093	0.305461	0.58574	0.915638	0.951156
chr2-127402755-127403396	1.57351	1.38119	1.97113	2.10014	1.82226	1.16412	1.0203
chr7-24983146-24984429	1.53275	1.50545	3.75271	3.91716	3.73621	3.24037	3.43203
chr8-4670108-4671670	0.0586082	0.0498294	0.0974419	0.133694	0.0231207	0	0
chr17-21162580-21164098	2.45722	2.40575	3.91655	4.22816	3.60828	3.74732	3.10066
chr13-61845108-61847182	0.0586082	0.144604	2.16342	2.25909	1.32333	0.373473	0.37917
chr19-61259011-61260161	0.647662	0.565871	2.38803	2.73241	2.42708	2.17821	2.71912
chr13-67849474-67850594	1.53275	1.80534	1.67539	1.82312	1.92404	2.11401	1.5274
chr12-19204329-19205565	0.542076	0.113699	2.41852	2.78562	2.49481	0.577679	0.57574
chr9-88464068-88464954	2.0867	2.09364	1.90807	1.98353	1.96043	1.88698	1.39481
chr2-176141118-176142672	2.05825	2.15564	4.60598	4.99761	4.49201	3.89216	3.592
chr4-61852213-61853229	0.367621	0.317301	2.26758	2.45429	2.04192	3.09496	2.52658
chr1-87911248-87911474	0.86028	0.519465	0.206299	0.0588209	0.195847	0.186355	0.151527
chr13-67239696-67241930	1.58685	1.8807	2.44097	2.62621	2.30976	2.27533	1.86475
chr13-74691300-74691857	1.76166	1.52906	2.60901	3.02077	2.73778	1.61743	1.49538
chr17-22591777-22592970	3.5834	3.34656	2.42604	2.75037	2.14036	2.64601	3.15804
chr6-118414430-118415296	0.304444	0.471518	0.339735	0.487764	0.275027	4.00265	3.41072
chr7-134379329-134379388	0.367621	0.421921	3.41369	3.49907	3.51757	1.03138	1.0203
chr2-177679904-177681618	3.37628	3.59334	5.45027	5.83636	5.12822	4.66931	4.39539
chr7-7084975-7085443	0.096398	0.0498294	0.307515	0.39949	0.350087	0.282945	0.343637
chr7-24966231-24966867	0.133223	0.0498294	1.01448	1.00907	0.84125	0.416692	0.109833
chr11-50628234-50629111	0.133223	0.144604	2.47037	2.61971	2.65139	2.69071	1.93806
chr17-21954586-21956777	2.77525	2.49239	3.42124	3.8128	3.02226	3.2583	3.42779
chr19-9681871-9683151	0.0198018	0.144604	0.307515	0.305461	0.386201	0.135521	0.151527
chr6-117821306-117821870	0.133223	0.0498294	2.63521	2.67089	2.70956	0.789788	0.802047
chr2-150167492-150168554	1.17481	1.11083	3.04492	2.90264	2.70956	2.93323	2.76013
chr17-33241936-33242493	1.15704	1.0951	1.62399	1.59041	1.44816	1.91739	1.5274
chr2-175020406-175021791	2.91926	3.10868	4.95049	5.33063	4.6433	4.22865	3.97826
chr13-74584777-74586006	2.25487	1.96968	3.00026	3.31828	2.87754	2.69071	2.37642
chr5-144006263-144007483	2.05825	2.14804	3.46571	3.28582	3.38553	3.52343	3.12179
chr2-175305222-175306776	2.01944	2.20779	4.63385	4.97742	4.47534	3.84547	3.51423
chr13-62555078-62556390	2.51417	2.25812	3.60478	3.83821	3.33099	3.15999	2.81953
chr7-6346383-6347589	1.35709	1.2309	1.79642	1.95285	1.9117	2.5425	2.55015
chr10-81342478-81343650	2.41298	2.38	3.3908	3.56481	3.03369	3.20998	2.82598
chr2-175551688-175553240	2.72185	2.80445	5.34805	5.77044	4.98396	4.05488	3.88864
chr4-147199738-147201054	1.94889	1.63079	2.95937	3.14361	2.7586	3.31079	2.8641
chr7-6268035-6269013	0.169132	0.144604	2.19018	2.13701	1.96043	0	0
chr7-25013219-25014104	1.10237	1.21642	2.44097	2.32447	2.27165	1.33155	1.26786
chr7-49834796-49836087	0.86028	0.717455	3.87318	4.0751	3.42078	0.539084	0.231466
chr8-71895511-71897397	3.00123	2.9732	3.08349	3.44129	2.77231	3.1082	3.0129
chr17-17224419-17226569	3.88004	3.93353	5.29768	5.59772	4.91147	4.08533	3.73599
chr16-98286020-98287667	1.19237	1.18703	3.71636	4.34503	3.52973	2.88018	2.88896
chr11-50883402-50884191	1.66438	1.98684	1.98138	1.88944	1.63984	2.10082	1.93806
chr11-58694357-58694809	0.595834	0.495691	1.68796	1.98353	1.60961	1.67195	1.37734
chr13-65350952-65352497	0.986398	1.03038	2.3803	2.60663	2.3651	1.11248	1.58939
chr13-74617956-74618597	3.77618	3.52157	3.13029	3.44864	3.28869	2.31013	2.16876
chr17-56078559-56078699	0.514426	0.542855	0.703874	1.10522	0.941739	0.789788	0.664816
chr5-138585863-138586644	1.44759	1.45702	1.70042	1.9002	1.7548	2.26354	2.13798
chr13-23447931-23449234	2.73987	2.67812	4.40937	4.60887	4.31129	3.73456	3.29457
chr2-150064148-150065294	1.12083	1.01374	2.48485	2.81435	2.53557	3.0681	2.81305
chr18-24161320-24162842	3.3014	3.10082	5.39288	5.3776	5.29422	4.03768	3.97826
chr7-25045896-25046855	1.0261	1.03038	0.889452	0.989043	0.867036	0.974672	0.413848
chr9-122761734-122762531	3.09755	3.56791	4.59267	4.74345	4.50233	3.94478	3.75302
chrX-53616200-53616744	0.204168	0.113699	1.39784	1.54997	1.34184	2.70821	2.24778
chr11-50713333-50714365	1.63899	1.59767	2.85177	2.79141	2.6214	2.36632	2.22843
chr8-72187681-72187910	0.204168	0.144604	0.240832	0.204873	0.313045	1.16412	0.447712
chr2-176464882-176466521	2.12377	2.18567	4.70978	5.04808	4.57062	3.90359	3.54974
chr2-174843733-174844722	0.096398	0.0498294	3.83413	4.26402	3.53778	1.21397	1.08629
chr15-75448877-75449164	0.304444	0.370559	2.35688	2.27571	2.21254	1.11248	1.4791
chr5-145956091-145956307	1.35709	1.38119	1.12953	0.884523	1.01276	0.756532	0.635731
chr8-112612726-112614018	2.09605	1.79564	1.09219	1.12371	0.733233	0	0
chr9-20303761-20304153	1.24379	1.0631	3.4099	3.44129	3.49708	3.1082	2.91945
chr9-122804187-122805162	2.41298	2.3271	0.574463	0.516028	0.554342	0	0
chr17-22336538-22338397	2.43526	2.34051	2.24224	2.58678	1.88671	3.82957	3.44046
chr2-175845656-175846438	0.0586082	0.0821178	0.0592512	0.0967434	0.112067	0	0
chr9-18260939-18261411	0.304444	0.204496	0.953319	0.968736	0.814994	0.135521	0.066898
chr9-20240899-20241787	1.06474	1.1264	3.13947	3.65971	3.15901	3.08829	2.74659
chr5-125365971-125366676	2.77525	3.07698	5.02421	5.00386	5.06139	4.57469	4.67278
chr13-22050586-22052027	0.096398	0.174861	3.42874	3.31828	3.3217	1.88698	2.10652
chr17-22282016-22283124	1.19237	0.777841	1.39784	1.88944	1.207	2.26354	2.12757
chr17-38148378-38149528	0.169132	0.204496	4.29694	4.72843	4.00073	3.60042	3.75977
chr5-110263129-110263964	0.398202	0.542855	2.82925	3.26515	2.70241	0.615267	0.447712
chr7-6629737-6630515	0.0198018	0.0821178	0.240832	0.272705	0.0682792	0.885189	0.57574
chr2-176796032-176797584	2.6913	2.80928	5.36674	5.79371	5.00153	4.02377	3.85434
chr4-135846939-135847075	0.336379	0.344176	0.776291	0.623851	0.84125	1.11248	1.35966
chr7-11075185-11075821	0.204168	0.113699	2.60239	2.80293	2.6214	2.17821	2.49453
chr9-22053851-22054576	0.0198018	0.0821178	3.24105	3.2568	3.16422	1.7245	1.66332
chr13-67282756-67283890	1.72595	1.80534	2.87394	3.03549	2.83897	3.14079	2.54234
chr17-22423610-22425489	3.36858	3.29239	3.44735	3.76944	2.93353	4.35345	4.05442
chr17-32956964-32957098	0.457484	0.344176	1.26991	1.42139	1.26633	0.945456	0.513146
chr7-13492135-13492603	0.838145	1.01374	2.24224	2.2507	2.43572	1.26216	1.70592
chr7-30629868-30630695	0.486236	0.495691	2.67994	2.80865	2.62896	2.04682	1.39481
chr7-50828627-50830082	0.746045	0.565871	2.44097	2.47604	2.40084	1.67195	1.16982
chr17-17341596-17343089	3.03568	3.06895	4.70515	4.92437	4.30186	3.17894	2.65534
chr17-17281634-17283784	3.96421	3.97065	5.31297	5.6223	4.93452	4.19491	3.74623
chr2-175789144-175790276	2.36734	2.51622	4.0171	4.43104	3.82769	3.77664	3.39779
chr5-6427010-6428217	0.0586082	0.113699	0.0592512	0.204873	0.0682792	0	0
chr7-25087632-25088337	0.428147	0.446933	1.66271	1.76543	1.60961	0.915638	0.606047
chr13-67808992-67809711	1.40305	1.38119	2.51338	2.80865	2.41839	2.90315	2.37642
chr2-176871116-176871819	0.096398	0.144604	3.17115	3.46685	3.03369	0.854084	0.99762
chr7-48629621-48630743	2.99624	2.9775	2.25074	2.34825	1.9484	3.37246	3.00154
chr13-62705509-62706649	0.204168	0.233535	2.69247	2.89189	2.55949	2.3441	2.64807
chr17-95216725-95218283	1.93853	1.8807	4.20592	4.56895	3.87611	4.03422	3.99553
chr10-81415131-81415422	0.428147	0.113699	0.206299	1.50837	1.39598	0.854084	0.231466
chr7-30862762-30863221	0.398202	0.204496	3.4099	3.06449	2.94568	1.23827	1.0203
chr13-67171111-67172468	2.57566	2.26517	2.31697	2.46158	2.25222	2.12708	1.97336
chr17-22914020-22916840	0.86028	0.696751	2.099	2.65827	1.87405	1.84013	1.69185
chr8-74456699-74456836	1.74986	1.82455	2.44097	2.60004	2.32844	2.8251	2.82598
chr10-81476918-81477140	0.815665	0.675746	1.35119	1.43626	1.24683	1.23827	1.24878
chr17-21882496-21883861	1.97955	1.69484	3.07872	3.43019	2.89645	2.19071	1.88961
chr2-174913728-174914272	0.457484	0.542855	1.80798	2.09078	1.76855	0.235458	1.10763
chr5-130162390-130165467	0.903556	0.854616	2.64813	2.82003	2.61381	2.78443	2.52658
chr6-118379004-118379544	0.096398	0.344176	1.44303	1.59041	1.28558	2.2154	2.13798
chr7-13000783-13001427	0.647662	0.757992	1.26991	1.34467	1.32333	1.50177	1.10763
chr2-176505314-176506531	2.80408	2.94276	4.7036	5.1085	4.45211	4.22865	3.96955
chr7-50845269-50846406	1.65174	1.41961	3.4099	3.44497	3.31234	2.28702	1.66332
chr13-74715761-74716906	0.428147	0.317301	2.84617	3.35786	2.74476	0.186355	0.192051
chr2-149942566-149943935	2.44262	2.39293	2.64813	2.67089	2.55949	3.50352	3.26163
chr7-13475775-13476085	0.457484	0.446933	0.339735	0.39949	0.275027	0.885189	0.775625
chr8-71825906-71826865	0.336379	0.174861	2.45574	2.87016	2.1509	1.7245	1.51148
chr2-176637303-176638612	0.204168	0.854616	2.3007	2.40225	2.21254	1.67195	0.827993
chr13-67925917-67927187	1.56005	1.36816	2.76545	2.85365	2.53557	2.33287	1.9261
chr18-24123321-24123930	0.903556	0.675746	0.490851	0.543748	0.58574	0	0
chrX-20658807-20659955	0.0586082	0.0821178	0.170918	0.305461	0.0682792	1.30879	0.775625
chr7-50352857-50354249	0.096398	0.0821178	3.53344	3.94342	3.31234	0	0
chr8-71751743-71752804	2.18643	2.23676	4.18168	4.5588	3.98904	4.07188	4.00125
chr2-177049256-177050247	0.428147	0.446933	3.55762	3.78404	3.23524	1.68968	1.46263
chr13-62016055-62017664	0.0198018	0.204496	0.371251	1.12371	0.195847	0.539084	0.99762
chr1-150872344-150872985	1.47654	1.15704	1.42813	1.02882	1.32333	0.822294	1.10763
chr2-174994227-174995876	0.428147	0.370559	3.51945	3.82697	3.18999	2.20311	1.20984
chr7-30841233-30842293	0.271787	0.204496	2.54827	2.68341	2.74476	1.59878	1.30528
chr17-21697453-21699027	0.672894	0.816739	2.27593	2.72031	2.22256	5.10052	5.26601
chr7-48881454-48882932	2.56896	2.39935	5.29254	5.48338	5.04736	3.29351	3.36272
chr17-22064526-22066079	3.42536	3.31634	4.02207	4.29085	3.79448	3.68681	3.66938
chr2-176279032-176280249	3.11606	3.21806	4.99162	5.32864	4.68376	4.40265	4.17304
chr7-46753024-46754026	0.204168	0.0821178	0.402093	0.368823	0.350087	0.186355	0.066898
chr11-62593251-62594054	0.0586082	0.0498294	2.15439	2.15509	2.07549	0.722491	0.635731
chr17-21827564-21829192	1.79652	1.6088	2.06085	2.08135	1.82226	2.44149	2.21865
chr11-62527455-62528348	0.169132	0.113699	0.845247	0.989043	0.965805	1.82417	1.26786
chr13-74646277-74647143	2.87646	2.77513	1.96081	2.04301	2.1509	1.54136	1.20984
chr2-175456993-175457791	2.98117	2.64608	3.7557	3.96664	3.45093	3.19144	3.28523
chr2-175749343-175750560	3.11146	3.25393	4.95049	5.35235	4.69999	4.39456	4.16797
chr2-176083696-176084913	2.79262	2.96457	4.85618	5.17205	4.51869	4.29963	4.02668
chr2-176407542-176408759	3.1022	3.22891	5.0597	5.43516	4.75972	4.46058	4.16288
chr2-176977344-176978898	3.16579	3.25393	5.25819	5.73931	5.00734	4.41335	4.23496
chr5-138574793-138575096	2.39792	2.53384	3.29546	3.22719	3.18487	2.84105	2.48641
chr7-48735568-48736868	1.8638	1.81498	1.50117	1.92149	1.34184	2.07408	1.4791
chr5-138897370-138898165	1.37257	1.50545	3.14859	3.31024	2.98153	3.47824	2.83241
chr10-81285217-81286268	1.37257	1.35501	3.50886	3.63414	3.46367	2.80897	2.45345
chr9-122818262-122819030	0.0586082	0.0821178	0.371251	0.543748	0.455826	0	0
chr2-175110519-175111651	2.30415	2.58543	3.99704	4.39535	3.79448	3.77664	3.37597
chr13-67141290-67143172	0.542076	0.797421	1.77301	1.86767	1.16604	1.30879	1.14939
chr13-67199198-67199986	1.38789	1.77603	1.21886	1.50837	1.14511	0.854084	1.18997
chr16-3854623-3854755	0.169132	0.317301	0.307515	0.272705	0.112067	0.186355	0.109833
chr7-28695018-28697033	1.32562	1.27346	2.00166	2.49746	2.16136	2.29862	1.6342
chr2-175247792-175249009	3.03568	3.19241	5.04878	5.44622	4.77512	4.39996	4.15777
chr2-175651784-175653001	3.16134	3.25393	4.98655	5.34843	4.68919	4.41069	4.15521
chr2-175976736-175978291	3.40668	3.43359	5.2391	5.63202	4.9542	4.64453	4.37354
chr2-176701337-176702215	3.17023	2.77513	3.83977	4.08221	3.54579	3.25235	3.34485
chr7-30963473-30963840	0.621981	0.495691	0.889452	0.884523	0.989475	0.615267	0.37917
chr9-20397834-20398642	1.32562	1.31481	2.6987	2.83132	2.82588	1.97636	1.58939
chr2-174955537-174957173	3.09755	3.27154	5.32006	5.77337	5.07528	4.56992	4.22278
chr7-46728525-46729655	1.0261	1.32833	0.932342	1.06753	0.917265	1.35396	0.878527
chr16-98231369-98233433	2.56896	2.64608	4.53122	4.88156	4.16565	3.22221	2.8641
chr7-30561870-30562338	1.54646	1.2018	2.78898	2.56665	2.67348	2.39902	1.83947
chr7-49730185-49731211	2.05825	1.97829	5.35988	5.61579	5.24345	2.50294	2.30432
chr13-67467349-67468230	1.00639	0.945172	2.04139	2.03327	1.82226	1.13853	0.664816
chr11-58672844-58673396	0.722071	0.675746	1.05386	0.948139	0.965805	1.37603	1.42911
chr2-177802132-177803008	1.37257	1.21642	2.80638	3.20999	2.66615	2.23967	2.30432
chr7-30918975-30919612	0.133223	0.0821178	1.63702	1.59041	1.66945	1.56076	1.78752
chr17-22510279-22513546	2.6913	2.60223	2.44097	2.77396	2.25222	2.99869	2.85782
chr7-30823130-30824196	0.621981	0.565871	0.911056	0.862678	1.18666	0.235458	0.192051
chr2-175879004-175880389	2.74583	2.9988	4.74479	5.09334	4.46694	3.95214	3.92516
chr2-176318837-176319969	2.37504	2.52211	4.0071	4.43289	3.81781	3.75996	3.37597
chr2-177566157-177567716	3.52571	3.62929	5.3948	5.79803	4.96618	4.70461	4.35358
chr7-30936905-30937934	0.0198018	0.113699	0.0974419	0.0198746	0.0682792	0	0
chr13-74509241-74510284	1.10237	1.0631	2.8006	2.45429	2.27165	2.06051	1.5274
chr11-50735821-50736599	1.4329	1.35501	0.889452	1.0865	0.867036	1.13853	1.0203
chr2-176180942-176182497	3.34522	3.45224	5.23696	5.70212	4.99424	4.72195	4.40404
chr7-24890182-24891075	2.44262	2.44972	3.64079	3.54437	3.74667	3.3222	3.25208
chr2-175150235-175151452	3.01116	3.19241	5.04512	5.44162	4.77	4.42927	4.17051
chr8-72135427-72135566	1.0261	0.891523	1.9294	2.03327	1.97235	1.70719	1.76083
chr2-181681154-181682460	0	0	0.867518	1.06753	0.84125	0.08283	0.307208
chr12-22183101-22184514	0	0	1.96081	2.04301	1.9117	0	0
chr12-22481435-22482848	0	0	1.96081	2.05269	1.92404	0	0
chr12-22713650-22714820	0	0	1.61085	1.83439	1.72691	0	0
chr10-81160936-81161664	0	0	2.14531	2.3003	2.1509	1.13853	1.37734
chr10-81320289-81320766	0	0	1.54328	1.75361	1.62481	0.789788	0.878527
chr8-87678476-87678682	0	0	0.0974419	0.0198746	0.0231207	0	0
chr13-62452655-62453628	0	0	0.020022	0.0198746	0.0231207	0.282945	0.109833
chr13-66439976-66441870	0	0	2.6987	2.83694	2.67348	0.0281417	0.0226458
chr13-62094216-62094687	0	0	0.339735	0.429519	0.23598	0.135521	0.413848
chr13-66698749-66700964	0	0	2.76545	3.0059	2.45285	0.0281417	0.0226458
chr12-22292648-22293238	0	0	1.35119	1.52237	1.16604	0	0
chr12-24080471-24081061	0	0	1.35119	1.53624	1.16604	0	0
chr13-65862731-65864453	0	0	1.9294	2.2507	1.9117	0.0281417	0.0226458
chr2-181674861-181675011	0	0	0.134648	0.169723	0.112067	0	0
chr13-66418826-66419708	0	0	0.845247	0.69974	0.522245	0.0281417	0.0226458
chr13-62504101-62504571	0	0	0.240832	0.204873	0.154565	0.235458	0.151527
chr13-66141247-66143491	0	0	3.17115	3.53058	3.20017	0.0281417	0.0226458
chr13-66263872-66266520	0	0	2.15439	2.5801	2.07549	0.0281417	0.0226458
chr13-66381979-66383434	0	0	2.60239	2.76221	2.19228	0.08283	0.0226458
chr13-66628907-66630796	0	0	2.74153	3.08821	2.5194	0.0281417	0.0226458
chr2-176889129-176889575	0	0	0.170918	0.0967434	0.195847	0.135521	0.066898
chr4-145039512-145040778	0	0	3.61798	3.78694	3.07853	5.78011	5.88763
chr7-7054141-7054669	0	0	0.170918	0.305461	0.313045	0	0
chr13-66650858-66651658	0	0	1.01448	0.927243	0.941739	0.0281417	0.0226458
chr13-66222233-66224213	0	0	3.09769	3.48841	3.00495	0.0281417	0.0226458
chr13-66564731-66565627	0	0	1.20143	1.40637	1.05824	0.0281417	0.0226458
chr13-65904182-65906239	0	0	2.94897	3.38876	3.01074	0.0281417	0.0226458
chr11-121803723-121805368	0	0	4.76421	5.20389	4.61695	0.416692	2.07437
chr13-65613928-65615902	0	0	3.54731	3.63414	3.17458	0.458654	0.066898
chr2-174865241-174865688	0	0	0.206299	0.204873	0.154565	0	0
chr13-65791055-65792281	0	0	2.18131	2.44697	1.86127	0.0281417	0.0226458
chr4-146957312-146958516	0	0	3.67907	4.3192	3.17458	1.48156	1.74729
chr6-130986142-130988195	0	0	0.020022	0.0198746	0.0231207	0	0
chr13-65748878-65750183	0	0	3.19336	3.29401	2.89645	0.854084	0.853481
chr4-145489214-145489878	0	0	5.11194	5.46899	4.70358	2.78443	2.85151
chr13-66058919-66060729	0	0	3.20215	3.50613	3.03937	0.0281417	0.0226458
chr13-65714428-65715399	0	0	0.678904	0.989043	0.489418	0.0281417	0.0226458
chr13-66770431-66772319	0	0	3.85099	4.34108	3.65713	0.0281417	0.0226458
chr13-61758568-61759877	0	0	0.0592512	0.0198746	0.112067	1.84013	0.827993
chr13-66675392-66677793	0	0	3.72858	4.13783	3.6197	0.0281417	0.0226458
chr13-66737373-66738253	0	0	0.170918	0.272705	0.275027	0.0281417	0.0226458
chr4-145126869-145128325	0	0	4.76718	5.19408	4.44142	0.756532	0.192051
chr12-23755616-23756206	0	0	1.63702	1.84557	1.30458	0	0
chr12-22597268-22597858	0	0	1.63702	1.85666	1.30458	0	0
chr13-61887497-61887958	0	0	1.55705	2.01358	1.26633	0.49943	0.635731
chr6-130818051-130819454	0	0	0.020022	0.0198746	0.0231207	0	0
chr13-66077287-66078168	0	0	0.170918	0.272705	0.275027	0.0281417	0.0226458
chr13-66892655-66894460	0	0	2.40335	2.93963	2.28128	0.0281417	0.066898
chr13-62801451-62802495	0	0	0.170918	0.169723	0.112067	0.49943	0.343637
chr3-19834764-19835709	0	0	0.134648	0.33749	0.195847	0.08283	0.066898
chr13-66326551-66329035	0	0	1.61085	2.00363	0.522245	0.0281417	0.0226458
chr13-66007320-66009275	0	0	3.39464	3.8823	3.11665	0.0281417	0.0226458
chr12-19871203-19872118	0	0	2.07048	2.62621	2.10829	0	0
chr9-20204616-20205961	0	0	0.020022	0.0198746	0.0231207	0.0281417	0.0226458
chr11-121720130-121722044	0	0	0.020022	0.0198746	0.0682792	0	0
chr9-21974234-21974375	0	0	0.799645	0.748201	0.676032	0	0
chr13-62212877-62213347	0	0	0.703874	0.989043	0.676032	0.235458	0.151527
chr4-146017377-146017503	0	0	0.0974419	0.239188	0.112067	1.23827	0.99762
chr12-20327365-20329197	0	0	4.56398	4.6493	4.28761	0	0
chr7-9119116-9119406	0	0	0.020022	0.0588209	0.0231207	0.282945	0.269834
chr7-50444890-50446851	0	0	5.28636	5.6975	5.01889	0	0
chrX-39481427-39483176	0	0	0.0974419	0.133694	0.112067	0.08283	0.109833
chr2-177470782-177471825	0	0	0.0592512	0.0588209	0.0682792	0	0
chr13-62034229-62036440	0	0	0.0592512	0.0198746	0.0682792	0	0
chr2-177353936-177354925	0	0	3.70094	4.05598	3.40767	1.11248	1.04263
chr11-121767096-121768059	0	0	4.33739	4.45496	4.31598	0	0
chr13-66722535-66723530	0	0	0.020022	0.0198746	0.0682792	0	0
chr14-111759395-111759545	0	0	0.0592512	0.0198746	0.0682792	0	0
chr13-66270736-66270789	0	0	0.0974419	0.133694	0.0231207	0	0
chr13-65437648-65440395	0	0	3.54731	3.9692	3.53778	0.135521	0.0226458
chr13-65498763-65500312	0	0	4.0071	4.39535	3.79112	0.0281417	0.066898
chr4-58970092-58970644	0	0	0.240832	0.516028	0.23598	0	0
chr7-28578819-28580021	0	0	0.402093	0.0588209	0.0682792	0	0
chr2-176539826-176540525	0	0	0.020022	0.0198746	0.0682792	0	0
chr7-10660072-10660362	0	0	0.020022	0.0588209	0.0231207	0	0
chr7-50872507-50873141	0	0	2.25919	2.2507	2.28128	0	0
chr2-175054357-175055139	0	0	0.020022	0.133694	0.0682792	0	0
chr7-6306417-6307066	0	0	1.70042	1.62974	1.39598	0	0
chr13-66513424-66513725	0	0	0.0592512	0.0588209	0.0231207	0	0
chr13-65646280-65649361	0	0	5.68469	6.10644	5.44308	0.08283	0.066898
chr13-66858527-66859420	0	0	1.14784	1.17779	0.867036	0.0281417	0.0226458
chr7-50481335-50482209	0	0	4.76421	4.84582	4.51462	0	0
chr13-66809851-66810152	0	0	0.0592512	0.0198746	0.0682792	0	0
chr13-66187060-66187948	0	0	0.339735	0.543748	0.195847	0	0
chr13-62375829-62376650	0	0	0.678904	0.487764	0.522245	0	0
chr17-22325879-22326413	0	0	0.0974419	0.0198746	0.0231207	0.135521	0.151527
chr2-177205188-177205896	0	0	0.020022	0.169723	0.0682792	0	0
chr13-65940434-65941238	0	0	0.170918	0.204873	0.0682792	0	0
chr7-30788693-30788887	0	0	0.134648	0.133694	0.112067	0	0
chr7-49962782-49964090	0	0	4.21463	4.65249	3.87928	0.135521	0.307208
chr17-22826488-22827666	0	0	0.776291	0.862678	0.892369	0.186355	0.664816
chr7-130623502-130623960	0	0	0.307515	0.429519	0.386201	0	0
chr2-154109947-154110485	0	0	0.170918	0.204873	0.0682792	0	0
chr13-62336475-62337550	0	0	1.07315	1.54997	0.704916	0.373473	0.151527
chr7-11054079-11054465	0	0	0.020022	0.0967434	0.0231207	0	0
chrX-72704244-72704747	0	0	0.307515	0.239188	0.23598	0.08283	0.343637
chr7-9234010-9234139	0	0	0.0592512	0.0198746	0.0231207	0	0
chr7-9953347-9953476	0	0	0.0592512	0.0198746	0.0231207	0	0
chr2-176952003-176952126	0	0	0.307515	0.623851	0.421434	0	0
chr9-122848126-122848578	0	0	0.020022	0.133694	0.0231207	0	0
chr13-65857387-65857440	0	0	0.134648	0.239188	0.0231207	0	0
chr2-176049702-176050401	0	0	0.0592512	0.0967434	0.0682792	0	0
chr17-21711141-21711248	0	0	0.020022	0.0967434	0.0682792	0	0
chr7-50518812-50520874	0	0	5.06814	5.33262	4.76315	0.08283	0.307208
chr11-111586198-111586913	0	0	0.0974419	0.239188	0.0682792	0	0
chr7-6190413-6190540	0	0	0.134648	0.133694	0.0682792	0	0
chr12-20777253-20777392	0	0	0.020022	0.0198746	0.58574	0	0
chr2-175491286-175492069	0	0	0.020022	0.0967434	0.0682792	0	0
chr13-62307662-62308417	0	0	0.0592512	0.133694	0.0682792	0	0
chr13-65579424-65580234	0	0	2.08955	2.23378	1.89926	0.0281417	0.0226458
chr5-110466735-110467761	0	0	0.0592512	0.239188	0.0682792	0	0
chr13-66839453-66840263	0	0	2.099	2.22525	1.89926	0.0281417	0.0226458
chr3-78290889-78291431	0	0	0.339735	0.169723	0.112067	0	0
chr2-150093488-150095053	0	0	4.36113	5.00011	4.32065	2.581	2.22843
chr2-150017681-150018150	0	0	3.63106	3.8326	3.5135	2.3773	2.58099
chr13-61737373-61737705	0	0	0	0	0	0.0281417	0.0226458
