# Supplementary material for: The mouse genome displays highly dynamic populations of KRAB-zinc finger protein genes and related genetic units
Source: PLoS One. 2017 Mar 23;12(3):e0173746. doi: 10.1371/journal.pone.0173746 (PMC5363842; doi:10.1371/journal.pone.0173746)
Supplement: S1 File — Their identifiers (“gene_id” and “transcript_id”) were attributed arbitrarily. For detailed information over the sequences, see S3 Table. (GTF) [file pone.0173746.s011.gtf]

chr1	Cufflinks	exon	87909962	87912484	.	-	.	gene_id "XLOC_000734"; transcript_id "TCONS_00001412"; exon_number "1"; oId "CUFF.430.1"; tss_id "TSS978";
chr1	Cufflinks	exon	150871724	150873232	.	-	.	gene_id "XLOC_000865"; transcript_id "TCONS_00001650"; exon_number "1"; oId "CUFF.713.1"; tss_id "TSS1156";
chr10	Cufflinks	exon	81111746	81111911	.	+	.	gene_id "XLOC_001269"; transcript_id "TCONS_00002404"; exon_number "1"; oId "CUFF.1521.1"; tss_id "TSS1699";
chr10	Cufflinks	exon	81124743	81124869	.	+	.	gene_id "XLOC_001269"; transcript_id "TCONS_00002404"; exon_number "2"; oId "CUFF.1521.1"; tss_id "TSS1699";
chr10	Cufflinks	exon	81125070	81125130	.	+	.	gene_id "XLOC_001269"; transcript_id "TCONS_00002404"; exon_number "3"; oId "CUFF.1521.1"; tss_id "TSS1699";
chr10	Cufflinks	exon	81125668	81129733	.	+	.	gene_id "XLOC_001269"; transcript_id "TCONS_00002404"; exon_number "4"; oId "CUFF.1521.1"; tss_id "TSS1699";
chr10	Cufflinks	exon	81150137	81150260	.	+	.	gene_id "XLOC_001270"; transcript_id "TCONS_00002405"; exon_number "1"; oId "CUFF.1520.1"; tss_id "TSS1700";
chr10	Cufflinks	exon	81159119	81159245	.	+	.	gene_id "XLOC_001270"; transcript_id "TCONS_00002405"; exon_number "2"; oId "CUFF.1520.1"; tss_id "TSS1700";
chr10	Cufflinks	exon	81159446	81159506	.	+	.	gene_id "XLOC_001270"; transcript_id "TCONS_00002405"; exon_number "3"; oId "CUFF.1520.1"; tss_id "TSS1700";
chr10	Cufflinks	exon	81160016	81163130	.	+	.	gene_id "XLOC_001270"; transcript_id "TCONS_00002405"; exon_number "4"; oId "CUFF.1520.1"; tss_id "TSS1700";
chr10	Cufflinks	exon	81167533	81167645	.	+	.	gene_id "XLOC_001271"; transcript_id "TCONS_00002406"; exon_number "1"; oId "CUFF.1525.1"; tss_id "TSS1701";
chr10	Cufflinks	exon	81181664	81181790	.	+	.	gene_id "XLOC_001271"; transcript_id "TCONS_00002406"; exon_number "2"; oId "CUFF.1525.1"; tss_id "TSS1701";
chr10	Cufflinks	exon	81181990	81182050	.	+	.	gene_id "XLOC_001271"; transcript_id "TCONS_00002406"; exon_number "3"; oId "CUFF.1525.1"; tss_id "TSS1701";
chr10	Cufflinks	exon	81182602	81184891	.	+	.	gene_id "XLOC_001271"; transcript_id "TCONS_00002406"; exon_number "4"; oId "CUFF.1525.1"; tss_id "TSS1701";
chr10	Cufflinks	exon	81189363	81189379	.	+	.	gene_id "XLOC_001271"; transcript_id "TCONS_00002406"; exon_number "5"; oId "CUFF.1525.1"; tss_id "TSS1701";
chr10	Cufflinks	exon	81254856	81256030	.	+	.	gene_id "XLOC_001272"; transcript_id "TCONS_00002407"; exon_number "1"; oId "CUFF.1524.1"; tss_id "TSS1702";
chr10	Cufflinks	exon	81274906	81275028	.	+	.	gene_id "XLOC_001273"; transcript_id "TCONS_00002408"; exon_number "1"; oId "CUFF.1529.1"; tss_id "TSS1703";
chr10	Cufflinks	exon	81283872	81283998	.	+	.	gene_id "XLOC_001273"; transcript_id "TCONS_00002408"; exon_number "2"; oId "CUFF.1529.1"; tss_id "TSS1703";
chr10	Cufflinks	exon	81284199	81284259	.	+	.	gene_id "XLOC_001273"; transcript_id "TCONS_00002408"; exon_number "3"; oId "CUFF.1529.1"; tss_id "TSS1703";
chr10	Cufflinks	exon	81284797	81288862	.	+	.	gene_id "XLOC_001273"; transcript_id "TCONS_00002408"; exon_number "4"; oId "CUFF.1529.1"; tss_id "TSS1703";
chr10	Cufflinks	exon	81309241	81309364	.	+	.	gene_id "XLOC_001274"; transcript_id "TCONS_00002409"; exon_number "1"; oId "CUFF.1527.1"; tss_id "TSS1704";
chr10	Cufflinks	exon	81318221	81318347	.	+	.	gene_id "XLOC_001274"; transcript_id "TCONS_00002409"; exon_number "2"; oId "CUFF.1527.1"; tss_id "TSS1704";
chr10	Cufflinks	exon	81318548	81318608	.	+	.	gene_id "XLOC_001274"; transcript_id "TCONS_00002409"; exon_number "3"; oId "CUFF.1527.1"; tss_id "TSS1704";
chr10	Cufflinks	exon	81319118	81322368	.	+	.	gene_id "XLOC_001274"; transcript_id "TCONS_00002409"; exon_number "4"; oId "CUFF.1527.1"; tss_id "TSS1704";
chr10	Cufflinks	exon	81326642	81326754	.	+	.	gene_id "XLOC_001275"; transcript_id "TCONS_00002410"; exon_number "1"; oId "CUFF.1528.1"; tss_id "TSS1705";
chr10	Cufflinks	exon	81340774	81340900	.	+	.	gene_id "XLOC_001275"; transcript_id "TCONS_00002410"; exon_number "2"; oId "CUFF.1528.1"; tss_id "TSS1705";
chr10	Cufflinks	exon	81341100	81341160	.	+	.	gene_id "XLOC_001275"; transcript_id "TCONS_00002410"; exon_number "3"; oId "CUFF.1528.1"; tss_id "TSS1705";
chr10	Cufflinks	exon	81341712	81344323	.	+	.	gene_id "XLOC_001275"; transcript_id "TCONS_00002410"; exon_number "4"; oId "CUFF.1528.1"; tss_id "TSS1705";
chr10	Cufflinks	exon	81409443	81409525	.	+	.	gene_id "XLOC_001276"; transcript_id "TCONS_00002411"; exon_number "1"; oId "CUFF.1534.1"; tss_id "TSS1706";
chr10	Cufflinks	exon	81474348	81474474	.	+	.	gene_id "XLOC_001276"; transcript_id "TCONS_00002411"; exon_number "2"; oId "CUFF.1534.1"; tss_id "TSS1706";
chr10	Cufflinks	exon	81474674	81474734	.	+	.	gene_id "XLOC_001276"; transcript_id "TCONS_00002411"; exon_number "3"; oId "CUFF.1534.1"; tss_id "TSS1706";
chr10	Cufflinks	exon	81475286	81477489	.	+	.	gene_id "XLOC_001276"; transcript_id "TCONS_00002411"; exon_number "4"; oId "CUFF.1534.1"; tss_id "TSS1706";
chr10	Cufflinks	exon	81481995	81482138	.	+	.	gene_id "XLOC_001276"; transcript_id "TCONS_00002411"; exon_number "5"; oId "CUFF.1534.1"; tss_id "TSS1706";
chr10	Cufflinks	exon	81459641	81459862	.	+	.	gene_id "XLOC_001276"; transcript_id "TCONS_00002416"; exon_number "1"; oId "CUFF.1534.2"; tss_id "TSS1707";
chr10	Cufflinks	exon	81474348	81474474	.	+	.	gene_id "XLOC_001276"; transcript_id "TCONS_00002416"; exon_number "2"; oId "CUFF.1534.2"; tss_id "TSS1707";
chr10	Cufflinks	exon	81474674	81474734	.	+	.	gene_id "XLOC_001276"; transcript_id "TCONS_00002416"; exon_number "3"; oId "CUFF.1534.2"; tss_id "TSS1707";
chr10	Cufflinks	exon	81475286	81478398	.	+	.	gene_id "XLOC_001276"; transcript_id "TCONS_00002416"; exon_number "4"; oId "CUFF.1534.2"; tss_id "TSS1707";
chr10	Cufflinks	exon	81414205	81415489	.	+	.	gene_id "XLOC_001277"; transcript_id "TCONS_00002412"; exon_number "1"; oId "CUFF.1535.1"; tss_id "TSS1708";
chr10	Cufflinks	exon	81435596	81435670	.	+	.	gene_id "XLOC_001277"; transcript_id "TCONS_00002412"; exon_number "2"; oId "CUFF.1535.1"; tss_id "TSS1708";
chr10	Cufflinks	exon	81441397	81441519	.	+	.	gene_id "XLOC_001280"; transcript_id "TCONS_00002415"; exon_number "1"; oId "CUFF.1538.1"; tss_id "TSS1711";
chr10	Cufflinks	exon	81451336	81451462	.	+	.	gene_id "XLOC_001280"; transcript_id "TCONS_00002415"; exon_number "2"; oId "CUFF.1538.1"; tss_id "TSS1711";
chr10	Cufflinks	exon	81451663	81451723	.	+	.	gene_id "XLOC_001280"; transcript_id "TCONS_00002415"; exon_number "3"; oId "CUFF.1538.1"; tss_id "TSS1711";
chr10	Cufflinks	exon	81452233	81455347	.	+	.	gene_id "XLOC_001280"; transcript_id "TCONS_00002415"; exon_number "4"; oId "CUFF.1538.1"; tss_id "TSS1711";
chr10	Cufflinks	exon	81510890	81510974	.	+	.	gene_id "XLOC_001281"; transcript_id "TCONS_00002417"; exon_number "1"; oId "CUFF.1533.1"; tss_id "TSS1712";
chr10	Cufflinks	exon	81521115	81521241	.	+	.	gene_id "XLOC_001281"; transcript_id "TCONS_00002417"; exon_number "2"; oId "CUFF.1533.1"; tss_id "TSS1712";
chr10	Cufflinks	exon	81521428	81521488	.	+	.	gene_id "XLOC_001281"; transcript_id "TCONS_00002417"; exon_number "3"; oId "CUFF.1533.1"; tss_id "TSS1712";
chr10	Cufflinks	exon	81522262	81527762	.	+	.	gene_id "XLOC_001281"; transcript_id "TCONS_00002417"; exon_number "4"; oId "CUFF.1533.1"; tss_id "TSS1712";
chr10	Cufflinks	exon	81546068	81546157	.	+	.	gene_id "XLOC_001282"; transcript_id "TCONS_00002418"; exon_number "1"; oId "CUFF.1542.1"; tss_id "TSS1713";
chr10	Cufflinks	exon	81570555	81570681	.	+	.	gene_id "XLOC_001282"; transcript_id "TCONS_00002418"; exon_number "2"; oId "CUFF.1542.1"; tss_id "TSS1713";
chr10	Cufflinks	exon	81570884	81570944	.	+	.	gene_id "XLOC_001282"; transcript_id "TCONS_00002418"; exon_number "3"; oId "CUFF.1542.1"; tss_id "TSS1713";
chr10	Cufflinks	exon	81571484	81575662	.	+	.	gene_id "XLOC_001282"; transcript_id "TCONS_00002418"; exon_number "4"; oId "CUFF.1542.1"; tss_id "TSS1713";
chr10	Cufflinks	exon	81601036	81601124	.	+	.	gene_id "XLOC_001283"; transcript_id "TCONS_00002419"; exon_number "1"; oId "CUFF.1539.1"; tss_id "TSS1714";
chr10	Cufflinks	exon	81612962	81613022	.	+	.	gene_id "XLOC_001283"; transcript_id "TCONS_00002419"; exon_number "2"; oId "CUFF.1539.1"; tss_id "TSS1714";
chr10	Cufflinks	exon	81613451	81614658	.	+	.	gene_id "XLOC_001283"; transcript_id "TCONS_00002419"; exon_number "3"; oId "CUFF.1539.1"; tss_id "TSS1714";
chr10	Cufflinks	exon	81817006	81817126	.	+	.	gene_id "XLOC_001284"; transcript_id "TCONS_00002420"; exon_number "1"; oId "CUFF.1541.1"; tss_id "TSS1715";
chr10	Cufflinks	exon	81831316	81831442	.	+	.	gene_id "XLOC_001284"; transcript_id "TCONS_00002420"; exon_number "2"; oId "CUFF.1541.1"; tss_id "TSS1715";
chr10	Cufflinks	exon	81831643	81831703	.	+	.	gene_id "XLOC_001284"; transcript_id "TCONS_00002420"; exon_number "3"; oId "CUFF.1541.1"; tss_id "TSS1715";
chr10	Cufflinks	exon	81839306	81842384	.	+	.	gene_id "XLOC_001284"; transcript_id "TCONS_00002420"; exon_number "4"; oId "CUFF.1541.1"; tss_id "TSS1715";
chr10	Cufflinks	exon	78524995	78525154	.	-	.	gene_id "XLOC_001631"; transcript_id "TCONS_00003021"; exon_number "1"; oId "CUFF.1429.1"; tss_id "TSS2184";
chr10	Cufflinks	exon	78525890	78530796	.	-	.	gene_id "XLOC_001631"; transcript_id "TCONS_00003021"; exon_number "2"; oId "CUFF.1429.1"; tss_id "TSS2184";
chr10	Cufflinks	exon	78531379	78531473	.	-	.	gene_id "XLOC_001631"; transcript_id "TCONS_00003021"; exon_number "3"; oId "CUFF.1429.1"; tss_id "TSS2184";
chr10	Cufflinks	exon	78551032	78551124	.	-	.	gene_id "XLOC_001631"; transcript_id "TCONS_00003021"; exon_number "4"; oId "CUFF.1429.1"; tss_id "TSS2184";
chr10	Cufflinks	exon	78555157	78555249	.	-	.	gene_id "XLOC_001631"; transcript_id "TCONS_00003021"; exon_number "5"; oId "CUFF.1429.1"; tss_id "TSS2184";
chr10	Cufflinks	exon	78557176	78557302	.	-	.	gene_id "XLOC_001631"; transcript_id "TCONS_00003021"; exon_number "6"; oId "CUFF.1429.1"; tss_id "TSS2184";
chr10	Cufflinks	exon	78560203	78560314	.	-	.	gene_id "XLOC_001631"; transcript_id "TCONS_00003021"; exon_number "7"; oId "CUFF.1429.1"; tss_id "TSS2184";
chr10	Cufflinks	exon	81204804	81209320	.	-	.	gene_id "XLOC_001677"; transcript_id "TCONS_00003118"; exon_number "1"; oId "CUFF.1526.1"; tss_id "TSS2247";
chr10	Cufflinks	exon	81209861	81209921	.	-	.	gene_id "XLOC_001677"; transcript_id "TCONS_00003118"; exon_number "2"; oId "CUFF.1526.1"; tss_id "TSS2247";
chr10	Cufflinks	exon	81210122	81210248	.	-	.	gene_id "XLOC_001677"; transcript_id "TCONS_00003118"; exon_number "3"; oId "CUFF.1526.1"; tss_id "TSS2247";
chr10	Cufflinks	exon	81214543	81214678	.	-	.	gene_id "XLOC_001677"; transcript_id "TCONS_00003118"; exon_number "4"; oId "CUFF.1526.1"; tss_id "TSS2247";
chr10	Cufflinks	exon	81233839	81233923	.	-	.	gene_id "XLOC_001677"; transcript_id "TCONS_00003118"; exon_number "5"; oId "CUFF.1526.1"; tss_id "TSS2247";
chr10	Cufflinks	exon	81362995	81368410	.	-	.	gene_id "XLOC_001678"; transcript_id "TCONS_00003119"; exon_number "1"; oId "CUFF.1530.1"; tss_id "TSS2248";
chr10	Cufflinks	exon	81368951	81369011	.	-	.	gene_id "XLOC_001678"; transcript_id "TCONS_00003119"; exon_number "2"; oId "CUFF.1530.1"; tss_id "TSS2248";
chr10	Cufflinks	exon	81369212	81369338	.	-	.	gene_id "XLOC_001678"; transcript_id "TCONS_00003119"; exon_number "3"; oId "CUFF.1530.1"; tss_id "TSS2248";
chr10	Cufflinks	exon	81373633	81373768	.	-	.	gene_id "XLOC_001678"; transcript_id "TCONS_00003119"; exon_number "4"; oId "CUFF.1530.1"; tss_id "TSS2248";
chr10	Cufflinks	exon	81393177	81393247	.	-	.	gene_id "XLOC_001678"; transcript_id "TCONS_00003119"; exon_number "5"; oId "CUFF.1530.1"; tss_id "TSS2248";
chr10	Cufflinks	exon	81687119	81689338	.	-	.	gene_id "XLOC_001681"; transcript_id "TCONS_00003122"; exon_number "1"; oId "CUFF.1540.1"; tss_id "TSS2251";
chr10	Cufflinks	exon	81690276	81690336	.	-	.	gene_id "XLOC_001681"; transcript_id "TCONS_00003122"; exon_number "2"; oId "CUFF.1540.1"; tss_id "TSS2251";
chr10	Cufflinks	exon	81690544	81690670	.	-	.	gene_id "XLOC_001681"; transcript_id "TCONS_00003122"; exon_number "3"; oId "CUFF.1540.1"; tss_id "TSS2251";
chr10	Cufflinks	exon	81703916	81704032	.	-	.	gene_id "XLOC_001681"; transcript_id "TCONS_00003122"; exon_number "4"; oId "CUFF.1540.1"; tss_id "TSS2251";
chr10	Cufflinks	exon	129316507	129316709	.	-	.	gene_id "XLOC_001826"; transcript_id "TCONS_00003363"; exon_number "1"; oId "CUFF.1831.1"; tss_id "TSS2443";
chr11	Cufflinks	exon	49016413	49016455	.	+	.	gene_id "XLOC_001962"; transcript_id "TCONS_00003608"; exon_number "1"; oId "CUFF.2135.1"; tss_id "TSS2632";
chr11	Cufflinks	exon	49026197	49026278	.	+	.	gene_id "XLOC_001962"; transcript_id "TCONS_00003608"; exon_number "2"; oId "CUFF.2135.1"; tss_id "TSS2632";
chr11	Cufflinks	exon	49027092	49027144	.	+	.	gene_id "XLOC_001962"; transcript_id "TCONS_00003608"; exon_number "3"; oId "CUFF.2135.1"; tss_id "TSS2632";
chr11	Cufflinks	exon	49027725	49027820	.	+	.	gene_id "XLOC_001962"; transcript_id "TCONS_00003608"; exon_number "4"; oId "CUFF.2135.1"; tss_id "TSS2632";
chr11	Cufflinks	exon	49028566	49032312	.	+	.	gene_id "XLOC_001962"; transcript_id "TCONS_00003608"; exon_number "5"; oId "CUFF.2135.1"; tss_id "TSS2632";
chr11	Cufflinks	exon	49016807	49017040	.	+	.	gene_id "XLOC_001962"; transcript_id "TCONS_00003609"; exon_number "1"; oId "CUFF.2135.2"; tss_id "TSS2633";
chr11	Cufflinks	exon	49026197	49026278	.	+	.	gene_id "XLOC_001962"; transcript_id "TCONS_00003609"; exon_number "2"; oId "CUFF.2135.2"; tss_id "TSS2633";
chr11	Cufflinks	exon	49027092	49027144	.	+	.	gene_id "XLOC_001962"; transcript_id "TCONS_00003609"; exon_number "3"; oId "CUFF.2135.2"; tss_id "TSS2633";
chr11	Cufflinks	exon	49028566	49032312	.	+	.	gene_id "XLOC_001962"; transcript_id "TCONS_00003609"; exon_number "4"; oId "CUFF.2135.2"; tss_id "TSS2633";
chr11	Cufflinks	exon	50872776	50872904	.	+	.	gene_id "XLOC_001976"; transcript_id "TCONS_00003631"; exon_number "1"; oId "CUFF.2157.1"; tss_id "TSS2652";
chr11	Cufflinks	exon	50873288	50873656	.	+	.	gene_id "XLOC_001976"; transcript_id "TCONS_00003631"; exon_number "2"; oId "CUFF.2157.1"; tss_id "TSS2652";
chr11	Cufflinks	exon	50874362	50874488	.	+	.	gene_id "XLOC_001976"; transcript_id "TCONS_00003631"; exon_number "3"; oId "CUFF.2157.1"; tss_id "TSS2652";
chr11	Cufflinks	exon	50874905	50875000	.	+	.	gene_id "XLOC_001976"; transcript_id "TCONS_00003631"; exon_number "4"; oId "CUFF.2157.1"; tss_id "TSS2652";
chr11	Cufflinks	exon	50882725	50885413	.	+	.	gene_id "XLOC_001976"; transcript_id "TCONS_00003631"; exon_number "5"; oId "CUFF.2157.1"; tss_id "TSS2652";
chr11	Cufflinks	exon	58660700	58660761	.	+	.	gene_id "XLOC_002018"; transcript_id "TCONS_00003711"; exon_number "1"; oId "CUFF.2238.1"; tss_id "TSS2707";
chr11	Cufflinks	exon	58662148	58662204	.	+	.	gene_id "XLOC_002018"; transcript_id "TCONS_00003711"; exon_number "2"; oId "CUFF.2238.1"; tss_id "TSS2707";
chr11	Cufflinks	exon	58667762	58667888	.	+	.	gene_id "XLOC_002018"; transcript_id "TCONS_00003711"; exon_number "3"; oId "CUFF.2238.1"; tss_id "TSS2707";
chr11	Cufflinks	exon	58669563	58669655	.	+	.	gene_id "XLOC_002018"; transcript_id "TCONS_00003711"; exon_number "4"; oId "CUFF.2238.1"; tss_id "TSS2707";
chr11	Cufflinks	exon	58671738	58675835	.	+	.	gene_id "XLOC_002018"; transcript_id "TCONS_00003711"; exon_number "5"; oId "CUFF.2238.1"; tss_id "TSS2707";
chr11	Cufflinks	exon	58680316	58680811	.	+	.	gene_id "XLOC_002019"; transcript_id "TCONS_00003712"; exon_number "1"; oId "CUFF.2239.1"; tss_id "TSS2708";
chr11	Cufflinks	exon	58682317	58682508	.	+	.	gene_id "XLOC_002019"; transcript_id "TCONS_00003712"; exon_number "2"; oId "CUFF.2239.1"; tss_id "TSS2708";
chr11	Cufflinks	exon	58690196	58690322	.	+	.	gene_id "XLOC_002019"; transcript_id "TCONS_00003712"; exon_number "3"; oId "CUFF.2239.1"; tss_id "TSS2708";
chr11	Cufflinks	exon	58692278	58692370	.	+	.	gene_id "XLOC_002019"; transcript_id "TCONS_00003712"; exon_number "4"; oId "CUFF.2239.1"; tss_id "TSS2708";
chr11	Cufflinks	exon	58693431	58697490	.	+	.	gene_id "XLOC_002019"; transcript_id "TCONS_00003712"; exon_number "5"; oId "CUFF.2239.1"; tss_id "TSS2708";
chr11	Cufflinks	exon	58680761	58680811	.	+	.	gene_id "XLOC_002019"; transcript_id "TCONS_00003713"; exon_number "1"; oId "CUFF.2239.2"; tss_id "TSS2709";
chr11	Cufflinks	exon	58682317	58682508	.	+	.	gene_id "XLOC_002019"; transcript_id "TCONS_00003713"; exon_number "2"; oId "CUFF.2239.2"; tss_id "TSS2709";
chr11	Cufflinks	exon	58690196	58690367	.	+	.	gene_id "XLOC_002019"; transcript_id "TCONS_00003713"; exon_number "3"; oId "CUFF.2239.2"; tss_id "TSS2709";
chr11	Cufflinks	exon	58692278	58692370	.	+	.	gene_id "XLOC_002019"; transcript_id "TCONS_00003713"; exon_number "4"; oId "CUFF.2239.2"; tss_id "TSS2709";
chr11	Cufflinks	exon	58693431	58697490	.	+	.	gene_id "XLOC_002019"; transcript_id "TCONS_00003713"; exon_number "5"; oId "CUFF.2239.2"; tss_id "TSS2709";
chr11	Cufflinks	exon	59263345	59264014	.	+	.	gene_id "XLOC_002025"; transcript_id "TCONS_00003729"; exon_number "1"; oId "CUFF.2254.2"; tss_id "TSS2718";
chr11	Cufflinks	exon	59264177	59264342	.	+	.	gene_id "XLOC_002025"; transcript_id "TCONS_00003729"; exon_number "2"; oId "CUFF.2254.2"; tss_id "TSS2718";
chr11	Cufflinks	exon	59267013	59267147	.	+	.	gene_id "XLOC_002025"; transcript_id "TCONS_00003729"; exon_number "3"; oId "CUFF.2254.2"; tss_id "TSS2718";
chr11	Cufflinks	exon	59267294	59267561	.	+	.	gene_id "XLOC_002025"; transcript_id "TCONS_00003729"; exon_number "4"; oId "CUFF.2254.2"; tss_id "TSS2718";
chr11	Cufflinks	exon	59268435	59268581	.	+	.	gene_id "XLOC_002025"; transcript_id "TCONS_00003729"; exon_number "5"; oId "CUFF.2254.2"; tss_id "TSS2718";
chr11	Cufflinks	exon	59268809	59276474	.	+	.	gene_id "XLOC_002025"; transcript_id "TCONS_00003729"; exon_number "6"; oId "CUFF.2254.2"; tss_id "TSS2718";
chr11	Cufflinks	exon	59263345	59264014	.	+	.	gene_id "XLOC_002025"; transcript_id "TCONS_00003728"; exon_number "1"; oId "CUFF.2254.1"; tss_id "TSS2718";
chr11	Cufflinks	exon	59264177	59264342	.	+	.	gene_id "XLOC_002025"; transcript_id "TCONS_00003728"; exon_number "2"; oId "CUFF.2254.1"; tss_id "TSS2718";
chr11	Cufflinks	exon	59267013	59267147	.	+	.	gene_id "XLOC_002025"; transcript_id "TCONS_00003728"; exon_number "3"; oId "CUFF.2254.1"; tss_id "TSS2718";
chr11	Cufflinks	exon	59267380	59267561	.	+	.	gene_id "XLOC_002025"; transcript_id "TCONS_00003728"; exon_number "4"; oId "CUFF.2254.1"; tss_id "TSS2718";
chr11	Cufflinks	exon	59268435	59268581	.	+	.	gene_id "XLOC_002025"; transcript_id "TCONS_00003728"; exon_number "5"; oId "CUFF.2254.1"; tss_id "TSS2718";
chr11	Cufflinks	exon	59268809	59276474	.	+	.	gene_id "XLOC_002025"; transcript_id "TCONS_00003728"; exon_number "6"; oId "CUFF.2254.1"; tss_id "TSS2718";
chr11	Cufflinks	exon	65620682	65620763	.	+	.	gene_id "XLOC_002054"; transcript_id "TCONS_00003790"; exon_number "1"; oId "CUFF.2311.1"; tss_id "TSS2762";
chr11	Cufflinks	exon	65627867	65628353	.	+	.	gene_id "XLOC_002054"; transcript_id "TCONS_00003790"; exon_number "2"; oId "CUFF.2311.1"; tss_id "TSS2762";
chr11	Cufflinks	exon	65629420	65629627	.	+	.	gene_id "XLOC_002054"; transcript_id "TCONS_00003790"; exon_number "3"; oId "CUFF.2311.1"; tss_id "TSS2762";
chr11	Cufflinks	exon	65629991	65630082	.	+	.	gene_id "XLOC_002054"; transcript_id "TCONS_00003790"; exon_number "4"; oId "CUFF.2311.1"; tss_id "TSS2762";
chr11	Cufflinks	exon	65635432	65635516	.	+	.	gene_id "XLOC_002054"; transcript_id "TCONS_00003790"; exon_number "5"; oId "CUFF.2311.1"; tss_id "TSS2762";
chr11	Cufflinks	exon	65636330	65636440	.	+	.	gene_id "XLOC_002054"; transcript_id "TCONS_00003790"; exon_number "6"; oId "CUFF.2311.1"; tss_id "TSS2762";
chr11	Cufflinks	exon	65641544	65642781	.	+	.	gene_id "XLOC_002054"; transcript_id "TCONS_00003790"; exon_number "7"; oId "CUFF.2311.1"; tss_id "TSS2762";
chr11	Cufflinks	exon	65620740	65620763	.	+	.	gene_id "XLOC_002054"; transcript_id "TCONS_00003791"; exon_number "1"; oId "CUFF.2311.2"; tss_id "TSS2762";
chr11	Cufflinks	exon	65627867	65628353	.	+	.	gene_id "XLOC_002054"; transcript_id "TCONS_00003791"; exon_number "2"; oId "CUFF.2311.2"; tss_id "TSS2762";
chr11	Cufflinks	exon	65629420	65629627	.	+	.	gene_id "XLOC_002054"; transcript_id "TCONS_00003791"; exon_number "3"; oId "CUFF.2311.2"; tss_id "TSS2762";
chr11	Cufflinks	exon	65629991	65630082	.	+	.	gene_id "XLOC_002054"; transcript_id "TCONS_00003791"; exon_number "4"; oId "CUFF.2311.2"; tss_id "TSS2762";
chr11	Cufflinks	exon	65635432	65635516	.	+	.	gene_id "XLOC_002054"; transcript_id "TCONS_00003791"; exon_number "5"; oId "CUFF.2311.2"; tss_id "TSS2762";
chr11	Cufflinks	exon	65636327	65636440	.	+	.	gene_id "XLOC_002054"; transcript_id "TCONS_00003791"; exon_number "6"; oId "CUFF.2311.2"; tss_id "TSS2762";
chr11	Cufflinks	exon	65641544	65642781	.	+	.	gene_id "XLOC_002054"; transcript_id "TCONS_00003791"; exon_number "7"; oId "CUFF.2311.2"; tss_id "TSS2762";
chr11	Cufflinks	exon	65621482	65621566	.	+	.	gene_id "XLOC_002054"; transcript_id "TCONS_00003792"; exon_number "1"; oId "CUFF.2311.3"; tss_id "TSS2763";
chr11	Cufflinks	exon	65627867	65628353	.	+	.	gene_id "XLOC_002054"; transcript_id "TCONS_00003792"; exon_number "2"; oId "CUFF.2311.3"; tss_id "TSS2763";
chr11	Cufflinks	exon	65629420	65629627	.	+	.	gene_id "XLOC_002054"; transcript_id "TCONS_00003792"; exon_number "3"; oId "CUFF.2311.3"; tss_id "TSS2763";
chr11	Cufflinks	exon	65629991	65630082	.	+	.	gene_id "XLOC_002054"; transcript_id "TCONS_00003792"; exon_number "4"; oId "CUFF.2311.3"; tss_id "TSS2763";
chr11	Cufflinks	exon	65635432	65635516	.	+	.	gene_id "XLOC_002054"; transcript_id "TCONS_00003792"; exon_number "5"; oId "CUFF.2311.3"; tss_id "TSS2763";
chr11	Cufflinks	exon	65636327	65636440	.	+	.	gene_id "XLOC_002054"; transcript_id "TCONS_00003792"; exon_number "6"; oId "CUFF.2311.3"; tss_id "TSS2763";
chr11	Cufflinks	exon	65641544	65642781	.	+	.	gene_id "XLOC_002054"; transcript_id "TCONS_00003792"; exon_number "7"; oId "CUFF.2311.3"; tss_id "TSS2763";
chr11	Cufflinks	exon	70578030	70578051	.	+	.	gene_id "XLOC_002096"; transcript_id "TCONS_00003866"; exon_number "1"; oId "CUFF.2393.1"; tss_id "TSS2817";
chr11	Cufflinks	exon	70584711	70587140	.	+	.	gene_id "XLOC_002096"; transcript_id "TCONS_00003866"; exon_number "2"; oId "CUFF.2393.1"; tss_id "TSS2817";
chr11	Cufflinks	exon	50624583	50629495	.	-	.	gene_id "XLOC_002599"; transcript_id "TCONS_00004782"; exon_number "1"; oId "CUFF.2154.1"; tss_id "TSS3507";
chr11	Cufflinks	exon	50630621	50630713	.	-	.	gene_id "XLOC_002599"; transcript_id "TCONS_00004782"; exon_number "2"; oId "CUFF.2154.1"; tss_id "TSS3507";
chr11	Cufflinks	exon	50631311	50631437	.	-	.	gene_id "XLOC_002599"; transcript_id "TCONS_00004782"; exon_number "3"; oId "CUFF.2154.1"; tss_id "TSS3507";
chr11	Cufflinks	exon	50639928	50640012	.	-	.	gene_id "XLOC_002599"; transcript_id "TCONS_00004782"; exon_number "4"; oId "CUFF.2154.1"; tss_id "TSS3507";
chr11	Cufflinks	exon	50641081	50641201	.	-	.	gene_id "XLOC_002599"; transcript_id "TCONS_00004782"; exon_number "5"; oId "CUFF.2154.1"; tss_id "TSS3507";
chr11	Cufflinks	exon	50686220	50687789	.	-	.	gene_id "XLOC_002600"; transcript_id "TCONS_00004783"; exon_number "1"; oId "CUFF.2159.3"; tss_id "TSS3508";
chr11	Cufflinks	exon	50691545	50691607	.	-	.	gene_id "XLOC_002600"; transcript_id "TCONS_00004783"; exon_number "2"; oId "CUFF.2159.3"; tss_id "TSS3508";
chr11	Cufflinks	exon	50696686	50696775	.	-	.	gene_id "XLOC_002600"; transcript_id "TCONS_00004783"; exon_number "3"; oId "CUFF.2159.3"; tss_id "TSS3508";
chr11	Cufflinks	exon	50697187	50697373	.	-	.	gene_id "XLOC_002600"; transcript_id "TCONS_00004783"; exon_number "4"; oId "CUFF.2159.3"; tss_id "TSS3508";
chr11	Cufflinks	exon	50686220	50687789	.	-	.	gene_id "XLOC_002600"; transcript_id "TCONS_00004784"; exon_number "1"; oId "CUFF.2159.1"; tss_id "TSS3509";
chr11	Cufflinks	exon	50691545	50691607	.	-	.	gene_id "XLOC_002600"; transcript_id "TCONS_00004784"; exon_number "2"; oId "CUFF.2159.1"; tss_id "TSS3509";
chr11	Cufflinks	exon	50696686	50696778	.	-	.	gene_id "XLOC_002600"; transcript_id "TCONS_00004784"; exon_number "3"; oId "CUFF.2159.1"; tss_id "TSS3509";
chr11	Cufflinks	exon	50697187	50697313	.	-	.	gene_id "XLOC_002600"; transcript_id "TCONS_00004784"; exon_number "4"; oId "CUFF.2159.1"; tss_id "TSS3509";
chr11	Cufflinks	exon	50699871	50700000	.	-	.	gene_id "XLOC_002600"; transcript_id "TCONS_00004784"; exon_number "5"; oId "CUFF.2159.1"; tss_id "TSS3509";
chr11	Cufflinks	exon	50700895	50700968	.	-	.	gene_id "XLOC_002600"; transcript_id "TCONS_00004784"; exon_number "6"; oId "CUFF.2159.1"; tss_id "TSS3509";
chr11	Cufflinks	exon	50686220	50687789	.	-	.	gene_id "XLOC_002600"; transcript_id "TCONS_00004785"; exon_number "1"; oId "CUFF.2159.2"; tss_id "TSS3510";
chr11	Cufflinks	exon	50691545	50691607	.	-	.	gene_id "XLOC_002600"; transcript_id "TCONS_00004785"; exon_number "2"; oId "CUFF.2159.2"; tss_id "TSS3510";
chr11	Cufflinks	exon	50696686	50696778	.	-	.	gene_id "XLOC_002600"; transcript_id "TCONS_00004785"; exon_number "3"; oId "CUFF.2159.2"; tss_id "TSS3510";
chr11	Cufflinks	exon	50697187	50697313	.	-	.	gene_id "XLOC_002600"; transcript_id "TCONS_00004785"; exon_number "4"; oId "CUFF.2159.2"; tss_id "TSS3510";
chr11	Cufflinks	exon	50699871	50700000	.	-	.	gene_id "XLOC_002600"; transcript_id "TCONS_00004785"; exon_number "5"; oId "CUFF.2159.2"; tss_id "TSS3510";
chr11	Cufflinks	exon	50700868	50701076	.	-	.	gene_id "XLOC_002600"; transcript_id "TCONS_00004785"; exon_number "6"; oId "CUFF.2159.2"; tss_id "TSS3510";
chr11	Cufflinks	exon	50712086	50714793	.	-	.	gene_id "XLOC_002601"; transcript_id "TCONS_00004786"; exon_number "1"; oId "CUFF.2158.2"; tss_id "TSS3511";
chr11	Cufflinks	exon	50719592	50719659	.	-	.	gene_id "XLOC_002601"; transcript_id "TCONS_00004786"; exon_number "2"; oId "CUFF.2158.2"; tss_id "TSS3511";
chr11	Cufflinks	exon	50723938	50724027	.	-	.	gene_id "XLOC_002601"; transcript_id "TCONS_00004786"; exon_number "3"; oId "CUFF.2158.2"; tss_id "TSS3511";
chr11	Cufflinks	exon	50724208	50724378	.	-	.	gene_id "XLOC_002601"; transcript_id "TCONS_00004786"; exon_number "4"; oId "CUFF.2158.2"; tss_id "TSS3511";
chr11	Cufflinks	exon	50725782	50725903	.	-	.	gene_id "XLOC_002601"; transcript_id "TCONS_00004786"; exon_number "5"; oId "CUFF.2158.2"; tss_id "TSS3511";
chr11	Cufflinks	exon	50729611	50729656	.	-	.	gene_id "XLOC_002601"; transcript_id "TCONS_00004786"; exon_number "6"; oId "CUFF.2158.2"; tss_id "TSS3511";
chr11	Cufflinks	exon	50712086	50714793	.	-	.	gene_id "XLOC_002601"; transcript_id "TCONS_00004787"; exon_number "1"; oId "CUFF.2158.1"; tss_id "TSS3511";
chr11	Cufflinks	exon	50719592	50719659	.	-	.	gene_id "XLOC_002601"; transcript_id "TCONS_00004787"; exon_number "2"; oId "CUFF.2158.1"; tss_id "TSS3511";
chr11	Cufflinks	exon	50723938	50724027	.	-	.	gene_id "XLOC_002601"; transcript_id "TCONS_00004787"; exon_number "3"; oId "CUFF.2158.1"; tss_id "TSS3511";
chr11	Cufflinks	exon	50724208	50724378	.	-	.	gene_id "XLOC_002601"; transcript_id "TCONS_00004787"; exon_number "4"; oId "CUFF.2158.1"; tss_id "TSS3511";
chr11	Cufflinks	exon	50725782	50725906	.	-	.	gene_id "XLOC_002601"; transcript_id "TCONS_00004787"; exon_number "5"; oId "CUFF.2158.1"; tss_id "TSS3511";
chr11	Cufflinks	exon	50729611	50729657	.	-	.	gene_id "XLOC_002601"; transcript_id "TCONS_00004787"; exon_number "6"; oId "CUFF.2158.1"; tss_id "TSS3511";
chr11	Cufflinks	exon	58701592	58705048	.	-	.	gene_id "XLOC_002637"; transcript_id "TCONS_00004863"; exon_number "1"; oId "CUFF.2241.1"; tss_id "TSS3568";
chr11	Cufflinks	exon	58706464	58706556	.	-	.	gene_id "XLOC_002637"; transcript_id "TCONS_00004863"; exon_number "2"; oId "CUFF.2241.1"; tss_id "TSS3568";
chr11	Cufflinks	exon	58714067	58714193	.	-	.	gene_id "XLOC_002637"; transcript_id "TCONS_00004863"; exon_number "3"; oId "CUFF.2241.1"; tss_id "TSS3568";
chr11	Cufflinks	exon	58716245	58716409	.	-	.	gene_id "XLOC_002637"; transcript_id "TCONS_00004863"; exon_number "4"; oId "CUFF.2241.1"; tss_id "TSS3568";
chr11	Cufflinks	exon	58717617	58717684	.	-	.	gene_id "XLOC_002637"; transcript_id "TCONS_00004863"; exon_number "5"; oId "CUFF.2241.1"; tss_id "TSS3568";
chr11	Cufflinks	exon	59274538	59277788	.	-	.	gene_id "XLOC_002644"; transcript_id "TCONS_00004872"; exon_number "1"; oId "CUFF.2253.1"; tss_id "TSS3575";
chr11	Cufflinks	exon	59278514	59278574	.	-	.	gene_id "XLOC_002644"; transcript_id "TCONS_00004872"; exon_number "2"; oId "CUFF.2253.1"; tss_id "TSS3575";
chr11	Cufflinks	exon	59278953	59279079	.	-	.	gene_id "XLOC_002644"; transcript_id "TCONS_00004872"; exon_number "3"; oId "CUFF.2253.1"; tss_id "TSS3575";
chr11	Cufflinks	exon	59285843	59285958	.	-	.	gene_id "XLOC_002644"; transcript_id "TCONS_00004872"; exon_number "4"; oId "CUFF.2253.1"; tss_id "TSS3575";
chr11	Cufflinks	exon	111586218	111586666	.	-	.	gene_id "XLOC_002964"; transcript_id "TCONS_00005527"; exon_number "1"; oId "CUFF.2902.1"; tss_id "TSS4041";
chr11	Cufflinks	exon	121762915	121767359	.	-	.	gene_id "XLOC_003051"; transcript_id "TCONS_00005691"; exon_number "1"; oId "CUFF.3070.4"; tss_id "TSS4153";
chr11	Cufflinks	exon	121767696	121768144	.	-	.	gene_id "XLOC_003051"; transcript_id "TCONS_00005691"; exon_number "2"; oId "CUFF.3070.4"; tss_id "TSS4153";
chr11	Cufflinks	exon	121769503	121769629	.	-	.	gene_id "XLOC_003051"; transcript_id "TCONS_00005691"; exon_number "3"; oId "CUFF.3070.4"; tss_id "TSS4153";
chr11	Cufflinks	exon	121770832	121770874	.	-	.	gene_id "XLOC_003051"; transcript_id "TCONS_00005691"; exon_number "4"; oId "CUFF.3070.4"; tss_id "TSS4153";
chr11	Cufflinks	exon	121786544	121786674	.	-	.	gene_id "XLOC_003051"; transcript_id "TCONS_00005691"; exon_number "5"; oId "CUFF.3070.4"; tss_id "TSS4153";
chr11	Cufflinks	exon	121762915	121767359	.	-	.	gene_id "XLOC_003051"; transcript_id "TCONS_00005693"; exon_number "1"; oId "CUFF.3070.3"; tss_id "TSS4153";
chr11	Cufflinks	exon	121767696	121768144	.	-	.	gene_id "XLOC_003051"; transcript_id "TCONS_00005693"; exon_number "2"; oId "CUFF.3070.3"; tss_id "TSS4153";
chr11	Cufflinks	exon	121769264	121769324	.	-	.	gene_id "XLOC_003051"; transcript_id "TCONS_00005693"; exon_number "3"; oId "CUFF.3070.3"; tss_id "TSS4153";
chr11	Cufflinks	exon	121769503	121769629	.	-	.	gene_id "XLOC_003051"; transcript_id "TCONS_00005693"; exon_number "4"; oId "CUFF.3070.3"; tss_id "TSS4153";
chr11	Cufflinks	exon	121770832	121770874	.	-	.	gene_id "XLOC_003051"; transcript_id "TCONS_00005693"; exon_number "5"; oId "CUFF.3070.3"; tss_id "TSS4153";
chr11	Cufflinks	exon	121786544	121786708	.	-	.	gene_id "XLOC_003051"; transcript_id "TCONS_00005693"; exon_number "6"; oId "CUFF.3070.3"; tss_id "TSS4153";
chr11	Cufflinks	exon	121762915	121768144	.	-	.	gene_id "XLOC_003051"; transcript_id "TCONS_00005692"; exon_number "1"; oId "CUFF.3070.1"; tss_id "TSS4153";
chr11	Cufflinks	exon	121769264	121769324	.	-	.	gene_id "XLOC_003051"; transcript_id "TCONS_00005692"; exon_number "2"; oId "CUFF.3070.1"; tss_id "TSS4153";
chr11	Cufflinks	exon	121769503	121769629	.	-	.	gene_id "XLOC_003051"; transcript_id "TCONS_00005692"; exon_number "3"; oId "CUFF.3070.1"; tss_id "TSS4153";
chr11	Cufflinks	exon	121786544	121786708	.	-	.	gene_id "XLOC_003051"; transcript_id "TCONS_00005692"; exon_number "4"; oId "CUFF.3070.1"; tss_id "TSS4153";
chr11	Cufflinks	exon	121762915	121768032	.	-	.	gene_id "XLOC_003051"; transcript_id "TCONS_00005694"; exon_number "1"; oId "CUFF.3070.2"; tss_id "TSS4154";
chr11	Cufflinks	exon	121805342	121805453	.	-	.	gene_id "XLOC_003051"; transcript_id "TCONS_00005694"; exon_number "2"; oId "CUFF.3070.2"; tss_id "TSS4154";
chr11	Cufflinks	exon	121806818	121806944	.	-	.	gene_id "XLOC_003051"; transcript_id "TCONS_00005694"; exon_number "3"; oId "CUFF.3070.2"; tss_id "TSS4154";
chr11	Cufflinks	exon	121817942	121818106	.	-	.	gene_id "XLOC_003051"; transcript_id "TCONS_00005694"; exon_number "4"; oId "CUFF.3070.2"; tss_id "TSS4154";
chr11	Cufflinks	exon	121802603	121803909	.	-	.	gene_id "XLOC_003051"; transcript_id "TCONS_00005697"; exon_number "1"; oId "CUFF.3070.5"; tss_id "TSS4155";
chr11	Cufflinks	exon	121804669	121805453	.	-	.	gene_id "XLOC_003051"; transcript_id "TCONS_00005697"; exon_number "2"; oId "CUFF.3070.5"; tss_id "TSS4155";
chr11	Cufflinks	exon	121806578	121806638	.	-	.	gene_id "XLOC_003051"; transcript_id "TCONS_00005697"; exon_number "3"; oId "CUFF.3070.5"; tss_id "TSS4155";
chr11	Cufflinks	exon	121806818	121807046	.	-	.	gene_id "XLOC_003051"; transcript_id "TCONS_00005697"; exon_number "4"; oId "CUFF.3070.5"; tss_id "TSS4155";
chr11	Cufflinks	exon	121802603	121803950	.	-	.	gene_id "XLOC_003051"; transcript_id "TCONS_00005698"; exon_number "1"; oId "CUFF.3070.11"; tss_id "TSS4154";
chr11	Cufflinks	exon	121804035	121805453	.	-	.	gene_id "XLOC_003051"; transcript_id "TCONS_00005698"; exon_number "2"; oId "CUFF.3070.11"; tss_id "TSS4154";
chr11	Cufflinks	exon	121806818	121806944	.	-	.	gene_id "XLOC_003051"; transcript_id "TCONS_00005698"; exon_number "3"; oId "CUFF.3070.11"; tss_id "TSS4154";
chr11	Cufflinks	exon	121817942	121818065	.	-	.	gene_id "XLOC_003051"; transcript_id "TCONS_00005698"; exon_number "4"; oId "CUFF.3070.11"; tss_id "TSS4154";
chr11	Cufflinks	exon	121802603	121803984	.	-	.	gene_id "XLOC_003051"; transcript_id "TCONS_00005701"; exon_number "1"; oId "CUFF.3070.8"; tss_id "TSS4154";
chr11	Cufflinks	exon	121804408	121805453	.	-	.	gene_id "XLOC_003051"; transcript_id "TCONS_00005701"; exon_number "2"; oId "CUFF.3070.8"; tss_id "TSS4154";
chr11	Cufflinks	exon	121806578	121806638	.	-	.	gene_id "XLOC_003051"; transcript_id "TCONS_00005701"; exon_number "3"; oId "CUFF.3070.8"; tss_id "TSS4154";
chr11	Cufflinks	exon	121806818	121806944	.	-	.	gene_id "XLOC_003051"; transcript_id "TCONS_00005701"; exon_number "4"; oId "CUFF.3070.8"; tss_id "TSS4154";
chr11	Cufflinks	exon	121817942	121818106	.	-	.	gene_id "XLOC_003051"; transcript_id "TCONS_00005701"; exon_number "5"; oId "CUFF.3070.8"; tss_id "TSS4154";
chr11	Cufflinks	exon	121802603	121803950	.	-	.	gene_id "XLOC_003051"; transcript_id "TCONS_00005700"; exon_number "1"; oId "CUFF.3070.7"; tss_id "TSS4154";
chr11	Cufflinks	exon	121804035	121805453	.	-	.	gene_id "XLOC_003051"; transcript_id "TCONS_00005700"; exon_number "2"; oId "CUFF.3070.7"; tss_id "TSS4154";
chr11	Cufflinks	exon	121806578	121806638	.	-	.	gene_id "XLOC_003051"; transcript_id "TCONS_00005700"; exon_number "3"; oId "CUFF.3070.7"; tss_id "TSS4154";
chr11	Cufflinks	exon	121806818	121806944	.	-	.	gene_id "XLOC_003051"; transcript_id "TCONS_00005700"; exon_number "4"; oId "CUFF.3070.7"; tss_id "TSS4154";
chr11	Cufflinks	exon	121817942	121818106	.	-	.	gene_id "XLOC_003051"; transcript_id "TCONS_00005700"; exon_number "5"; oId "CUFF.3070.7"; tss_id "TSS4154";
chr11	Cufflinks	exon	121802603	121803950	.	-	.	gene_id "XLOC_003051"; transcript_id "TCONS_00005699"; exon_number "1"; oId "CUFF.3070.6"; tss_id "TSS4154";
chr11	Cufflinks	exon	121804035	121804164	.	-	.	gene_id "XLOC_003051"; transcript_id "TCONS_00005699"; exon_number "2"; oId "CUFF.3070.6"; tss_id "TSS4154";
chr11	Cufflinks	exon	121804417	121805453	.	-	.	gene_id "XLOC_003051"; transcript_id "TCONS_00005699"; exon_number "3"; oId "CUFF.3070.6"; tss_id "TSS4154";
chr11	Cufflinks	exon	121806578	121806638	.	-	.	gene_id "XLOC_003051"; transcript_id "TCONS_00005699"; exon_number "4"; oId "CUFF.3070.6"; tss_id "TSS4154";
chr11	Cufflinks	exon	121806818	121806944	.	-	.	gene_id "XLOC_003051"; transcript_id "TCONS_00005699"; exon_number "5"; oId "CUFF.3070.6"; tss_id "TSS4154";
chr11	Cufflinks	exon	121817942	121818106	.	-	.	gene_id "XLOC_003051"; transcript_id "TCONS_00005699"; exon_number "6"; oId "CUFF.3070.6"; tss_id "TSS4154";
chr11	Cufflinks	exon	121802603	121804332	.	-	.	gene_id "XLOC_003051"; transcript_id "TCONS_00005702"; exon_number "1"; oId "CUFF.3070.9"; tss_id "TSS4156";
chr11	Cufflinks	exon	121829726	121829743	.	-	.	gene_id "XLOC_003051"; transcript_id "TCONS_00005702"; exon_number "2"; oId "CUFF.3070.9"; tss_id "TSS4156";
chr11	Cufflinks	exon	121802603	121803807	.	-	.	gene_id "XLOC_003051"; transcript_id "TCONS_00005703"; exon_number "1"; oId "CUFF.3070.10"; tss_id "TSS4157";
chr11	Cufflinks	exon	121804231	121805453	.	-	.	gene_id "XLOC_003051"; transcript_id "TCONS_00005703"; exon_number "2"; oId "CUFF.3070.10"; tss_id "TSS4157";
chr11	Cufflinks	exon	121806818	121807401	.	-	.	gene_id "XLOC_003051"; transcript_id "TCONS_00005703"; exon_number "3"; oId "CUFF.3070.10"; tss_id "TSS4157";
chr11	Cufflinks	exon	121832467	121832497	.	-	.	gene_id "XLOC_003051"; transcript_id "TCONS_00005703"; exon_number "4"; oId "CUFF.3070.10"; tss_id "TSS4157";
chr12	Cufflinks	exon	17888572	17889128	.	+	.	gene_id "XLOC_003109"; transcript_id "TCONS_00005799"; exon_number "1"; oId "CUFF.3162.1"; tss_id "TSS4231";
chr12	Cufflinks	exon	17907466	17907592	.	+	.	gene_id "XLOC_003109"; transcript_id "TCONS_00005799"; exon_number "2"; oId "CUFF.3162.1"; tss_id "TSS4231";
chr12	Cufflinks	exon	17907793	17907853	.	+	.	gene_id "XLOC_003109"; transcript_id "TCONS_00005799"; exon_number "3"; oId "CUFF.3162.1"; tss_id "TSS4231";
chr12	Cufflinks	exon	17909195	17910942	.	+	.	gene_id "XLOC_003109"; transcript_id "TCONS_00005799"; exon_number "4"; oId "CUFF.3162.1"; tss_id "TSS4231";
chr12	Cufflinks	exon	17898920	17899114	.	+	.	gene_id "XLOC_003109"; transcript_id "TCONS_00005801"; exon_number "1"; oId "CUFF.3162.3"; tss_id "TSS4233";
chr12	Cufflinks	exon	17907466	17907592	.	+	.	gene_id "XLOC_003109"; transcript_id "TCONS_00005801"; exon_number "2"; oId "CUFF.3162.3"; tss_id "TSS4233";
chr12	Cufflinks	exon	17907793	17907853	.	+	.	gene_id "XLOC_003109"; transcript_id "TCONS_00005801"; exon_number "3"; oId "CUFF.3162.3"; tss_id "TSS4233";
chr12	Cufflinks	exon	17909195	17910942	.	+	.	gene_id "XLOC_003109"; transcript_id "TCONS_00005801"; exon_number "4"; oId "CUFF.3162.3"; tss_id "TSS4233";
chr12	Cufflinks	exon	17999857	18000064	.	+	.	gene_id "XLOC_003112"; transcript_id "TCONS_00005805"; exon_number "1"; oId "CUFF.3160.2"; tss_id "TSS4236";
chr12	Cufflinks	exon	18030854	18030980	.	+	.	gene_id "XLOC_003112"; transcript_id "TCONS_00005805"; exon_number "2"; oId "CUFF.3160.2"; tss_id "TSS4236";
chr12	Cufflinks	exon	18031181	18031241	.	+	.	gene_id "XLOC_003112"; transcript_id "TCONS_00005805"; exon_number "3"; oId "CUFF.3160.2"; tss_id "TSS4236";
chr12	Cufflinks	exon	18032575	18033192	.	+	.	gene_id "XLOC_003112"; transcript_id "TCONS_00005805"; exon_number "4"; oId "CUFF.3160.2"; tss_id "TSS4236";
chr12	Cufflinks	exon	18033865	18034578	.	+	.	gene_id "XLOC_003112"; transcript_id "TCONS_00005805"; exon_number "5"; oId "CUFF.3160.2"; tss_id "TSS4236";
chr12	Cufflinks	exon	17999857	18000064	.	+	.	gene_id "XLOC_003112"; transcript_id "TCONS_00005804"; exon_number "1"; oId "CUFF.3160.1"; tss_id "TSS4236";
chr12	Cufflinks	exon	18030854	18030980	.	+	.	gene_id "XLOC_003112"; transcript_id "TCONS_00005804"; exon_number "2"; oId "CUFF.3160.1"; tss_id "TSS4236";
chr12	Cufflinks	exon	18031181	18031241	.	+	.	gene_id "XLOC_003112"; transcript_id "TCONS_00005804"; exon_number "3"; oId "CUFF.3160.1"; tss_id "TSS4236";
chr12	Cufflinks	exon	18032575	18034578	.	+	.	gene_id "XLOC_003112"; transcript_id "TCONS_00005804"; exon_number "4"; oId "CUFF.3160.1"; tss_id "TSS4236";
chr12	Cufflinks	exon	18034676	18036098	.	+	.	gene_id "XLOC_003113"; transcript_id "TCONS_00005806"; exon_number "1"; oId "CUFF.3165.1"; tss_id "TSS4237";
chr12	Cufflinks	exon	18142912	18143117	.	+	.	gene_id "XLOC_003115"; transcript_id "TCONS_00005808"; exon_number "1"; oId "CUFF.3167.1"; tss_id "TSS4239";
chr12	Cufflinks	exon	18156070	18156196	.	+	.	gene_id "XLOC_003115"; transcript_id "TCONS_00005808"; exon_number "2"; oId "CUFF.3167.1"; tss_id "TSS4239";
chr12	Cufflinks	exon	18156399	18156459	.	+	.	gene_id "XLOC_003115"; transcript_id "TCONS_00005808"; exon_number "3"; oId "CUFF.3167.1"; tss_id "TSS4239";
chr12	Cufflinks	exon	18157810	18158104	.	+	.	gene_id "XLOC_003115"; transcript_id "TCONS_00005808"; exon_number "4"; oId "CUFF.3167.1"; tss_id "TSS4239";
chr12	Cufflinks	exon	18158159	18158615	.	+	.	gene_id "XLOC_003116"; transcript_id "TCONS_00005809"; exon_number "1"; oId "CUFF.3166.1"; tss_id "TSS4240";
chr12	Cufflinks	exon	18158947	18159313	.	+	.	gene_id "XLOC_003116"; transcript_id "TCONS_00005809"; exon_number "2"; oId "CUFF.3166.1"; tss_id "TSS4240";
chr12	Cufflinks	exon	18394311	18394758	.	+	.	gene_id "XLOC_003120"; transcript_id "TCONS_00005816"; exon_number "1"; oId "CUFF.3171.3"; tss_id "TSS4245";
chr12	Cufflinks	exon	18409804	18410193	.	+	.	gene_id "XLOC_003120"; transcript_id "TCONS_00005816"; exon_number "2"; oId "CUFF.3171.3"; tss_id "TSS4245";
chr12	Cufflinks	exon	18411528	18411844	.	+	.	gene_id "XLOC_003120"; transcript_id "TCONS_00005816"; exon_number "3"; oId "CUFF.3171.3"; tss_id "TSS4245";
chr12	Cufflinks	exon	18412181	18414915	.	+	.	gene_id "XLOC_003120"; transcript_id "TCONS_00005816"; exon_number "4"; oId "CUFF.3171.3"; tss_id "TSS4245";
chr12	Cufflinks	exon	18394311	18394686	.	+	.	gene_id "XLOC_003120"; transcript_id "TCONS_00005815"; exon_number "1"; oId "CUFF.3171.2"; tss_id "TSS4245";
chr12	Cufflinks	exon	18409804	18409930	.	+	.	gene_id "XLOC_003120"; transcript_id "TCONS_00005815"; exon_number "2"; oId "CUFF.3171.2"; tss_id "TSS4245";
chr12	Cufflinks	exon	18410133	18410193	.	+	.	gene_id "XLOC_003120"; transcript_id "TCONS_00005815"; exon_number "3"; oId "CUFF.3171.2"; tss_id "TSS4245";
chr12	Cufflinks	exon	18411528	18412180	.	+	.	gene_id "XLOC_003120"; transcript_id "TCONS_00005815"; exon_number "4"; oId "CUFF.3171.2"; tss_id "TSS4245";
chr12	Cufflinks	exon	18412349	18414915	.	+	.	gene_id "XLOC_003120"; transcript_id "TCONS_00005815"; exon_number "5"; oId "CUFF.3171.2"; tss_id "TSS4245";
chr12	Cufflinks	exon	18394311	18394686	.	+	.	gene_id "XLOC_003120"; transcript_id "TCONS_00005814"; exon_number "1"; oId "CUFF.3171.1"; tss_id "TSS4245";
chr12	Cufflinks	exon	18409804	18410193	.	+	.	gene_id "XLOC_003120"; transcript_id "TCONS_00005814"; exon_number "2"; oId "CUFF.3171.1"; tss_id "TSS4245";
chr12	Cufflinks	exon	18411528	18412012	.	+	.	gene_id "XLOC_003120"; transcript_id "TCONS_00005814"; exon_number "3"; oId "CUFF.3171.1"; tss_id "TSS4245";
chr12	Cufflinks	exon	18412349	18412600	.	+	.	gene_id "XLOC_003120"; transcript_id "TCONS_00005814"; exon_number "4"; oId "CUFF.3171.1"; tss_id "TSS4245";
chr12	Cufflinks	exon	18413100	18414915	.	+	.	gene_id "XLOC_003120"; transcript_id "TCONS_00005814"; exon_number "5"; oId "CUFF.3171.1"; tss_id "TSS4245";
chr12	Cufflinks	exon	18394322	18394686	.	+	.	gene_id "XLOC_003120"; transcript_id "TCONS_00005818"; exon_number "1"; oId "CUFF.3171.5"; tss_id "TSS4245";
chr12	Cufflinks	exon	18409804	18409930	.	+	.	gene_id "XLOC_003120"; transcript_id "TCONS_00005818"; exon_number "2"; oId "CUFF.3171.5"; tss_id "TSS4245";
chr12	Cufflinks	exon	18410133	18410193	.	+	.	gene_id "XLOC_003120"; transcript_id "TCONS_00005818"; exon_number "3"; oId "CUFF.3171.5"; tss_id "TSS4245";
chr12	Cufflinks	exon	18411528	18412012	.	+	.	gene_id "XLOC_003120"; transcript_id "TCONS_00005818"; exon_number "4"; oId "CUFF.3171.5"; tss_id "TSS4245";
chr12	Cufflinks	exon	18412349	18414915	.	+	.	gene_id "XLOC_003120"; transcript_id "TCONS_00005818"; exon_number "5"; oId "CUFF.3171.5"; tss_id "TSS4245";
chr12	Cufflinks	exon	18394322	18394686	.	+	.	gene_id "XLOC_003120"; transcript_id "TCONS_00005817"; exon_number "1"; oId "CUFF.3171.4"; tss_id "TSS4245";
chr12	Cufflinks	exon	18409804	18409930	.	+	.	gene_id "XLOC_003120"; transcript_id "TCONS_00005817"; exon_number "2"; oId "CUFF.3171.4"; tss_id "TSS4245";
chr12	Cufflinks	exon	18410133	18410193	.	+	.	gene_id "XLOC_003120"; transcript_id "TCONS_00005817"; exon_number "3"; oId "CUFF.3171.4"; tss_id "TSS4245";
chr12	Cufflinks	exon	18411528	18411844	.	+	.	gene_id "XLOC_003120"; transcript_id "TCONS_00005817"; exon_number "4"; oId "CUFF.3171.4"; tss_id "TSS4245";
chr12	Cufflinks	exon	18412181	18412348	.	+	.	gene_id "XLOC_003120"; transcript_id "TCONS_00005817"; exon_number "5"; oId "CUFF.3171.4"; tss_id "TSS4245";
chr12	Cufflinks	exon	18412517	18414915	.	+	.	gene_id "XLOC_003120"; transcript_id "TCONS_00005817"; exon_number "6"; oId "CUFF.3171.4"; tss_id "TSS4245";
chr12	Cufflinks	exon	18394334	18394758	.	+	.	gene_id "XLOC_003120"; transcript_id "TCONS_00005819"; exon_number "1"; oId "CUFF.3171.6"; tss_id "TSS4245";
chr12	Cufflinks	exon	18409804	18409930	.	+	.	gene_id "XLOC_003120"; transcript_id "TCONS_00005819"; exon_number "2"; oId "CUFF.3171.6"; tss_id "TSS4245";
chr12	Cufflinks	exon	18410133	18410193	.	+	.	gene_id "XLOC_003120"; transcript_id "TCONS_00005819"; exon_number "3"; oId "CUFF.3171.6"; tss_id "TSS4245";
chr12	Cufflinks	exon	18411528	18411844	.	+	.	gene_id "XLOC_003120"; transcript_id "TCONS_00005819"; exon_number "4"; oId "CUFF.3171.6"; tss_id "TSS4245";
chr12	Cufflinks	exon	18412181	18414915	.	+	.	gene_id "XLOC_003120"; transcript_id "TCONS_00005819"; exon_number "5"; oId "CUFF.3171.6"; tss_id "TSS4245";
chr12	Cufflinks	exon	18394335	18394686	.	+	.	gene_id "XLOC_003120"; transcript_id "TCONS_00005820"; exon_number "1"; oId "CUFF.3171.7"; tss_id "TSS4245";
chr12	Cufflinks	exon	18409804	18410193	.	+	.	gene_id "XLOC_003120"; transcript_id "TCONS_00005820"; exon_number "2"; oId "CUFF.3171.7"; tss_id "TSS4245";
chr12	Cufflinks	exon	18411528	18411844	.	+	.	gene_id "XLOC_003120"; transcript_id "TCONS_00005820"; exon_number "3"; oId "CUFF.3171.7"; tss_id "TSS4245";
chr12	Cufflinks	exon	18412349	18414915	.	+	.	gene_id "XLOC_003120"; transcript_id "TCONS_00005820"; exon_number "4"; oId "CUFF.3171.7"; tss_id "TSS4245";
chr12	Cufflinks	exon	18394348	18394758	.	+	.	gene_id "XLOC_003120"; transcript_id "TCONS_00005821"; exon_number "1"; oId "CUFF.3171.8"; tss_id "TSS4245";
chr12	Cufflinks	exon	18409804	18409930	.	+	.	gene_id "XLOC_003120"; transcript_id "TCONS_00005821"; exon_number "2"; oId "CUFF.3171.8"; tss_id "TSS4245";
chr12	Cufflinks	exon	18410133	18410193	.	+	.	gene_id "XLOC_003120"; transcript_id "TCONS_00005821"; exon_number "3"; oId "CUFF.3171.8"; tss_id "TSS4245";
chr12	Cufflinks	exon	18411528	18412012	.	+	.	gene_id "XLOC_003120"; transcript_id "TCONS_00005821"; exon_number "4"; oId "CUFF.3171.8"; tss_id "TSS4245";
chr12	Cufflinks	exon	18412181	18412465	.	+	.	gene_id "XLOC_003120"; transcript_id "TCONS_00005821"; exon_number "5"; oId "CUFF.3171.8"; tss_id "TSS4245";
chr12	Cufflinks	exon	18412802	18414915	.	+	.	gene_id "XLOC_003120"; transcript_id "TCONS_00005821"; exon_number "6"; oId "CUFF.3171.8"; tss_id "TSS4245";
chr12	Cufflinks	exon	18521319	18521669	.	+	.	gene_id "XLOC_003122"; transcript_id "TCONS_00005828"; exon_number "1"; oId "CUFF.3175.1"; tss_id "TSS4248";
chr12	Cufflinks	exon	18538416	18538542	.	+	.	gene_id "XLOC_003122"; transcript_id "TCONS_00005828"; exon_number "2"; oId "CUFF.3175.1"; tss_id "TSS4248";
chr12	Cufflinks	exon	18538741	18538801	.	+	.	gene_id "XLOC_003122"; transcript_id "TCONS_00005828"; exon_number "3"; oId "CUFF.3175.1"; tss_id "TSS4248";
chr12	Cufflinks	exon	18540133	18544233	.	+	.	gene_id "XLOC_003122"; transcript_id "TCONS_00005828"; exon_number "4"; oId "CUFF.3175.1"; tss_id "TSS4248";
chr12	Cufflinks	exon	18521532	18521669	.	+	.	gene_id "XLOC_003122"; transcript_id "TCONS_00005829"; exon_number "1"; oId "CUFF.3175.2"; tss_id "TSS4249";
chr12	Cufflinks	exon	18538416	18538542	.	+	.	gene_id "XLOC_003122"; transcript_id "TCONS_00005829"; exon_number "2"; oId "CUFF.3175.2"; tss_id "TSS4249";
chr12	Cufflinks	exon	18538741	18538801	.	+	.	gene_id "XLOC_003122"; transcript_id "TCONS_00005829"; exon_number "3"; oId "CUFF.3175.2"; tss_id "TSS4249";
chr12	Cufflinks	exon	18539875	18539930	.	+	.	gene_id "XLOC_003122"; transcript_id "TCONS_00005829"; exon_number "4"; oId "CUFF.3175.2"; tss_id "TSS4249";
chr12	Cufflinks	exon	18540133	18544233	.	+	.	gene_id "XLOC_003122"; transcript_id "TCONS_00005829"; exon_number "5"; oId "CUFF.3175.2"; tss_id "TSS4249";
chr12	Cufflinks	exon	18521574	18521669	.	+	.	gene_id "XLOC_003122"; transcript_id "TCONS_00005830"; exon_number "1"; oId "CUFF.3175.3"; tss_id "TSS4249";
chr12	Cufflinks	exon	18538416	18538542	.	+	.	gene_id "XLOC_003122"; transcript_id "TCONS_00005830"; exon_number "2"; oId "CUFF.3175.3"; tss_id "TSS4249";
chr12	Cufflinks	exon	18540133	18540785	.	+	.	gene_id "XLOC_003122"; transcript_id "TCONS_00005830"; exon_number "3"; oId "CUFF.3175.3"; tss_id "TSS4249";
chr12	Cufflinks	exon	18540870	18544233	.	+	.	gene_id "XLOC_003122"; transcript_id "TCONS_00005830"; exon_number "4"; oId "CUFF.3175.3"; tss_id "TSS4249";
chr12	Cufflinks	exon	18531321	18531568	.	+	.	gene_id "XLOC_003122"; transcript_id "TCONS_00005832"; exon_number "1"; oId "CUFF.3175.5"; tss_id "TSS4251";
chr12	Cufflinks	exon	18538416	18538542	.	+	.	gene_id "XLOC_003122"; transcript_id "TCONS_00005832"; exon_number "2"; oId "CUFF.3175.5"; tss_id "TSS4251";
chr12	Cufflinks	exon	18540133	18544233	.	+	.	gene_id "XLOC_003122"; transcript_id "TCONS_00005832"; exon_number "3"; oId "CUFF.3175.5"; tss_id "TSS4251";
chr12	Cufflinks	exon	18539579	18539930	.	+	.	gene_id "XLOC_003122"; transcript_id "TCONS_00005833"; exon_number "1"; oId "CUFF.3175.6"; tss_id "TSS4252";
chr12	Cufflinks	exon	18540133	18540785	.	+	.	gene_id "XLOC_003122"; transcript_id "TCONS_00005833"; exon_number "2"; oId "CUFF.3175.6"; tss_id "TSS4252";
chr12	Cufflinks	exon	18540870	18544233	.	+	.	gene_id "XLOC_003122"; transcript_id "TCONS_00005833"; exon_number "3"; oId "CUFF.3175.6"; tss_id "TSS4252";
chr12	Cufflinks	exon	18741463	18741683	.	+	.	gene_id "XLOC_003123"; transcript_id "TCONS_00005834"; exon_number "1"; oId "CUFF.3172.1"; tss_id "TSS4253";
chr12	Cufflinks	exon	18741884	18741944	.	+	.	gene_id "XLOC_003123"; transcript_id "TCONS_00005834"; exon_number "2"; oId "CUFF.3172.1"; tss_id "TSS4253";
chr12	Cufflinks	exon	18743279	18743703	.	+	.	gene_id "XLOC_003123"; transcript_id "TCONS_00005834"; exon_number "3"; oId "CUFF.3172.1"; tss_id "TSS4253";
chr12	Cufflinks	exon	18744375	18746265	.	+	.	gene_id "XLOC_003123"; transcript_id "TCONS_00005834"; exon_number "4"; oId "CUFF.3172.1"; tss_id "TSS4253";
chr12	Cufflinks	exon	18741536	18741683	.	+	.	gene_id "XLOC_003123"; transcript_id "TCONS_00005835"; exon_number "1"; oId "CUFF.3172.2"; tss_id "TSS4253";
chr12	Cufflinks	exon	18741884	18741944	.	+	.	gene_id "XLOC_003123"; transcript_id "TCONS_00005835"; exon_number "2"; oId "CUFF.3172.2"; tss_id "TSS4253";
chr12	Cufflinks	exon	18743279	18744251	.	+	.	gene_id "XLOC_003123"; transcript_id "TCONS_00005835"; exon_number "3"; oId "CUFF.3172.2"; tss_id "TSS4253";
chr12	Cufflinks	exon	18859421	18859852	.	+	.	gene_id "XLOC_003124"; transcript_id "TCONS_00005836"; exon_number "1"; oId "CUFF.3174.1"; tss_id "TSS4254";
chr12	Cufflinks	exon	18860752	18860862	.	+	.	gene_id "XLOC_003124"; transcript_id "TCONS_00005836"; exon_number "2"; oId "CUFF.3174.1"; tss_id "TSS4254";
chr12	Cufflinks	exon	18876267	18876393	.	+	.	gene_id "XLOC_003124"; transcript_id "TCONS_00005836"; exon_number "3"; oId "CUFF.3174.1"; tss_id "TSS4254";
chr12	Cufflinks	exon	18876596	18876656	.	+	.	gene_id "XLOC_003124"; transcript_id "TCONS_00005836"; exon_number "4"; oId "CUFF.3174.1"; tss_id "TSS4254";
chr12	Cufflinks	exon	18878098	18883404	.	+	.	gene_id "XLOC_003124"; transcript_id "TCONS_00005836"; exon_number "5"; oId "CUFF.3174.1"; tss_id "TSS4254";
chr12	Cufflinks	exon	18859552	18859852	.	+	.	gene_id "XLOC_003124"; transcript_id "TCONS_00005837"; exon_number "1"; oId "CUFF.3174.2"; tss_id "TSS4255";
chr12	Cufflinks	exon	18876267	18876393	.	+	.	gene_id "XLOC_003124"; transcript_id "TCONS_00005837"; exon_number "2"; oId "CUFF.3174.2"; tss_id "TSS4255";
chr12	Cufflinks	exon	18876596	18876656	.	+	.	gene_id "XLOC_003124"; transcript_id "TCONS_00005837"; exon_number "3"; oId "CUFF.3174.2"; tss_id "TSS4255";
chr12	Cufflinks	exon	18878098	18883404	.	+	.	gene_id "XLOC_003124"; transcript_id "TCONS_00005837"; exon_number "4"; oId "CUFF.3174.2"; tss_id "TSS4255";
chr12	Cufflinks	exon	18869442	18870120	.	+	.	gene_id "XLOC_003124"; transcript_id "TCONS_00005838"; exon_number "1"; oId "CUFF.3174.3"; tss_id "TSS4256";
chr12	Cufflinks	exon	18876267	18876393	.	+	.	gene_id "XLOC_003124"; transcript_id "TCONS_00005838"; exon_number "2"; oId "CUFF.3174.3"; tss_id "TSS4256";
chr12	Cufflinks	exon	18876596	18876656	.	+	.	gene_id "XLOC_003124"; transcript_id "TCONS_00005838"; exon_number "3"; oId "CUFF.3174.3"; tss_id "TSS4256";
chr12	Cufflinks	exon	18878098	18883404	.	+	.	gene_id "XLOC_003124"; transcript_id "TCONS_00005838"; exon_number "4"; oId "CUFF.3174.3"; tss_id "TSS4256";
chr12	Cufflinks	exon	19202423	19202655	.	+	.	gene_id "XLOC_003127"; transcript_id "TCONS_00005845"; exon_number "1"; oId "CUFF.3177.1"; tss_id "TSS4259";
chr12	Cufflinks	exon	19202857	19202917	.	+	.	gene_id "XLOC_003127"; transcript_id "TCONS_00005845"; exon_number "2"; oId "CUFF.3177.1"; tss_id "TSS4259";
chr12	Cufflinks	exon	19204245	19204446	.	+	.	gene_id "XLOC_003127"; transcript_id "TCONS_00005845"; exon_number "3"; oId "CUFF.3177.1"; tss_id "TSS4259";
chr12	Cufflinks	exon	19204501	19204927	.	+	.	gene_id "XLOC_003128"; transcript_id "TCONS_00005846"; exon_number "1"; oId "CUFF.3176.1"; tss_id "TSS4260";
chr12	Cufflinks	exon	19294372	19294778	.	+	.	gene_id "XLOC_003129"; transcript_id "TCONS_00005847"; exon_number "1"; oId "CUFF.3182.1"; tss_id "TSS4261";
chr12	Cufflinks	exon	19307069	19307129	.	+	.	gene_id "XLOC_003129"; transcript_id "TCONS_00005847"; exon_number "2"; oId "CUFF.3182.1"; tss_id "TSS4261";
chr12	Cufflinks	exon	19308459	19315132	.	+	.	gene_id "XLOC_003129"; transcript_id "TCONS_00005847"; exon_number "3"; oId "CUFF.3182.1"; tss_id "TSS4261";
chr12	Cufflinks	exon	19294409	19294778	.	+	.	gene_id "XLOC_003129"; transcript_id "TCONS_00005850"; exon_number "1"; oId "CUFF.3182.4"; tss_id "TSS4261";
chr12	Cufflinks	exon	19295674	19295783	.	+	.	gene_id "XLOC_003129"; transcript_id "TCONS_00005850"; exon_number "2"; oId "CUFF.3182.4"; tss_id "TSS4261";
chr12	Cufflinks	exon	19306739	19306865	.	+	.	gene_id "XLOC_003129"; transcript_id "TCONS_00005850"; exon_number "3"; oId "CUFF.3182.4"; tss_id "TSS4261";
chr12	Cufflinks	exon	19307069	19315132	.	+	.	gene_id "XLOC_003129"; transcript_id "TCONS_00005850"; exon_number "4"; oId "CUFF.3182.4"; tss_id "TSS4261";
chr12	Cufflinks	exon	19306986	19307129	.	+	.	gene_id "XLOC_003129"; transcript_id "TCONS_00005851"; exon_number "1"; oId "CUFF.3182.5"; tss_id "TSS4262";
chr12	Cufflinks	exon	19308459	19313945	.	+	.	gene_id "XLOC_003129"; transcript_id "TCONS_00005851"; exon_number "2"; oId "CUFF.3182.5"; tss_id "TSS4262";
chr12	Cufflinks	exon	19314463	19315132	.	+	.	gene_id "XLOC_003129"; transcript_id "TCONS_00005851"; exon_number "3"; oId "CUFF.3182.5"; tss_id "TSS4262";
chr12	Cufflinks	exon	19393638	19394068	.	+	.	gene_id "XLOC_003130"; transcript_id "TCONS_00005852"; exon_number "1"; oId "CUFF.3181.1"; tss_id "TSS4263";
chr12	Cufflinks	exon	19410170	19410296	.	+	.	gene_id "XLOC_003130"; transcript_id "TCONS_00005852"; exon_number "2"; oId "CUFF.3181.1"; tss_id "TSS4263";
chr12	Cufflinks	exon	19410499	19410559	.	+	.	gene_id "XLOC_003130"; transcript_id "TCONS_00005852"; exon_number "3"; oId "CUFF.3181.1"; tss_id "TSS4263";
chr12	Cufflinks	exon	19412003	19417080	.	+	.	gene_id "XLOC_003130"; transcript_id "TCONS_00005852"; exon_number "4"; oId "CUFF.3181.1"; tss_id "TSS4263";
chr12	Cufflinks	exon	19496140	19496512	.	+	.	gene_id "XLOC_003131"; transcript_id "TCONS_00005853"; exon_number "1"; oId "CUFF.3208.1"; tss_id "TSS4264";
chr12	Cufflinks	exon	19503417	19503543	.	+	.	gene_id "XLOC_003131"; transcript_id "TCONS_00005853"; exon_number "2"; oId "CUFF.3208.1"; tss_id "TSS4264";
chr12	Cufflinks	exon	19503746	19503806	.	+	.	gene_id "XLOC_003131"; transcript_id "TCONS_00005853"; exon_number "3"; oId "CUFF.3208.1"; tss_id "TSS4264";
chr12	Cufflinks	exon	19505143	19507614	.	+	.	gene_id "XLOC_003131"; transcript_id "TCONS_00005853"; exon_number "4"; oId "CUFF.3208.1"; tss_id "TSS4264";
chr12	Cufflinks	exon	19496363	19496512	.	+	.	gene_id "XLOC_003131"; transcript_id "TCONS_00005854"; exon_number "1"; oId "CUFF.3208.2"; tss_id "TSS4265";
chr12	Cufflinks	exon	19503417	19503543	.	+	.	gene_id "XLOC_003131"; transcript_id "TCONS_00005854"; exon_number "2"; oId "CUFF.3208.2"; tss_id "TSS4265";
chr12	Cufflinks	exon	19741334	19741394	.	+	.	gene_id "XLOC_003131"; transcript_id "TCONS_00005854"; exon_number "3"; oId "CUFF.3208.2"; tss_id "TSS4265";
chr12	Cufflinks	exon	19742725	19744246	.	+	.	gene_id "XLOC_003131"; transcript_id "TCONS_00005854"; exon_number "4"; oId "CUFF.3208.2"; tss_id "TSS4265";
chr12	Cufflinks	exon	19497299	19498771	.	+	.	gene_id "XLOC_003131"; transcript_id "TCONS_00005857"; exon_number "1"; oId "CUFF.3208.5"; tss_id "TSS4266";
chr12	Cufflinks	exon	19503417	19503806	.	+	.	gene_id "XLOC_003131"; transcript_id "TCONS_00005857"; exon_number "2"; oId "CUFF.3208.5"; tss_id "TSS4266";
chr12	Cufflinks	exon	19505143	19505322	.	+	.	gene_id "XLOC_003131"; transcript_id "TCONS_00005857"; exon_number "3"; oId "CUFF.3208.5"; tss_id "TSS4266";
chr12	Cufflinks	exon	19505575	19505675	.	+	.	gene_id "XLOC_003131"; transcript_id "TCONS_00005857"; exon_number "4"; oId "CUFF.3208.5"; tss_id "TSS4266";
chr12	Cufflinks	exon	19506432	19507614	.	+	.	gene_id "XLOC_003131"; transcript_id "TCONS_00005857"; exon_number "5"; oId "CUFF.3208.5"; tss_id "TSS4266";
chr12	Cufflinks	exon	19497299	19498771	.	+	.	gene_id "XLOC_003131"; transcript_id "TCONS_00005856"; exon_number "1"; oId "CUFF.3208.4"; tss_id "TSS4266";
chr12	Cufflinks	exon	19503417	19503806	.	+	.	gene_id "XLOC_003131"; transcript_id "TCONS_00005856"; exon_number "2"; oId "CUFF.3208.4"; tss_id "TSS4266";
chr12	Cufflinks	exon	19505143	19507614	.	+	.	gene_id "XLOC_003131"; transcript_id "TCONS_00005856"; exon_number "3"; oId "CUFF.3208.4"; tss_id "TSS4266";
chr12	Cufflinks	exon	19497299	19498771	.	+	.	gene_id "XLOC_003131"; transcript_id "TCONS_00005855"; exon_number "1"; oId "CUFF.3208.3"; tss_id "TSS4266";
chr12	Cufflinks	exon	19503417	19503806	.	+	.	gene_id "XLOC_003131"; transcript_id "TCONS_00005855"; exon_number "2"; oId "CUFF.3208.3"; tss_id "TSS4266";
chr12	Cufflinks	exon	19505143	19505322	.	+	.	gene_id "XLOC_003131"; transcript_id "TCONS_00005855"; exon_number "3"; oId "CUFF.3208.3"; tss_id "TSS4266";
chr12	Cufflinks	exon	19506835	19507614	.	+	.	gene_id "XLOC_003131"; transcript_id "TCONS_00005855"; exon_number "4"; oId "CUFF.3208.3"; tss_id "TSS4266";
chr12	Cufflinks	exon	19497339	19498771	.	+	.	gene_id "XLOC_003131"; transcript_id "TCONS_00005859"; exon_number "1"; oId "CUFF.3208.7"; tss_id "TSS4266";
chr12	Cufflinks	exon	19503417	19503543	.	+	.	gene_id "XLOC_003131"; transcript_id "TCONS_00005859"; exon_number "2"; oId "CUFF.3208.7"; tss_id "TSS4266";
chr12	Cufflinks	exon	19503746	19503806	.	+	.	gene_id "XLOC_003131"; transcript_id "TCONS_00005859"; exon_number "3"; oId "CUFF.3208.7"; tss_id "TSS4266";
chr12	Cufflinks	exon	19505143	19507614	.	+	.	gene_id "XLOC_003131"; transcript_id "TCONS_00005859"; exon_number "4"; oId "CUFF.3208.7"; tss_id "TSS4266";
chr12	Cufflinks	exon	19497339	19498771	.	+	.	gene_id "XLOC_003131"; transcript_id "TCONS_00005858"; exon_number "1"; oId "CUFF.3208.6"; tss_id "TSS4266";
chr12	Cufflinks	exon	19503417	19503543	.	+	.	gene_id "XLOC_003131"; transcript_id "TCONS_00005858"; exon_number "2"; oId "CUFF.3208.6"; tss_id "TSS4266";
chr12	Cufflinks	exon	19503746	19503806	.	+	.	gene_id "XLOC_003131"; transcript_id "TCONS_00005858"; exon_number "3"; oId "CUFF.3208.6"; tss_id "TSS4266";
chr12	Cufflinks	exon	19505143	19505322	.	+	.	gene_id "XLOC_003131"; transcript_id "TCONS_00005858"; exon_number "4"; oId "CUFF.3208.6"; tss_id "TSS4266";
chr12	Cufflinks	exon	19505575	19507614	.	+	.	gene_id "XLOC_003131"; transcript_id "TCONS_00005858"; exon_number "5"; oId "CUFF.3208.6"; tss_id "TSS4266";
chr12	Cufflinks	exon	19498478	19498771	.	+	.	gene_id "XLOC_003131"; transcript_id "TCONS_00005860"; exon_number "1"; oId "CUFF.3208.8"; tss_id "TSS4267";
chr12	Cufflinks	exon	19503417	19503543	.	+	.	gene_id "XLOC_003131"; transcript_id "TCONS_00005860"; exon_number "2"; oId "CUFF.3208.8"; tss_id "TSS4267";
chr12	Cufflinks	exon	19503746	19503806	.	+	.	gene_id "XLOC_003131"; transcript_id "TCONS_00005860"; exon_number "3"; oId "CUFF.3208.8"; tss_id "TSS4267";
chr12	Cufflinks	exon	19505143	19505322	.	+	.	gene_id "XLOC_003131"; transcript_id "TCONS_00005860"; exon_number "4"; oId "CUFF.3208.8"; tss_id "TSS4267";
chr12	Cufflinks	exon	19506835	19507614	.	+	.	gene_id "XLOC_003131"; transcript_id "TCONS_00005860"; exon_number "5"; oId "CUFF.3208.8"; tss_id "TSS4267";
chr12	Cufflinks	exon	19498691	19498771	.	+	.	gene_id "XLOC_003131"; transcript_id "TCONS_00005861"; exon_number "1"; oId "CUFF.3208.9"; tss_id "TSS4268";
chr12	Cufflinks	exon	19503417	19503543	.	+	.	gene_id "XLOC_003131"; transcript_id "TCONS_00005861"; exon_number "2"; oId "CUFF.3208.9"; tss_id "TSS4268";
chr12	Cufflinks	exon	19503746	19503806	.	+	.	gene_id "XLOC_003131"; transcript_id "TCONS_00005861"; exon_number "3"; oId "CUFF.3208.9"; tss_id "TSS4268";
chr12	Cufflinks	exon	19505143	19505322	.	+	.	gene_id "XLOC_003131"; transcript_id "TCONS_00005861"; exon_number "4"; oId "CUFF.3208.9"; tss_id "TSS4268";
chr12	Cufflinks	exon	19506247	19507614	.	+	.	gene_id "XLOC_003131"; transcript_id "TCONS_00005861"; exon_number "5"; oId "CUFF.3208.9"; tss_id "TSS4268";
chr12	Cufflinks	exon	19503707	19503806	.	+	.	gene_id "XLOC_003131"; transcript_id "TCONS_00005862"; exon_number "1"; oId "CUFF.3208.10"; tss_id "TSS4269";
chr12	Cufflinks	exon	19505143	19505322	.	+	.	gene_id "XLOC_003131"; transcript_id "TCONS_00005862"; exon_number "2"; oId "CUFF.3208.10"; tss_id "TSS4269";
chr12	Cufflinks	exon	19505575	19505675	.	+	.	gene_id "XLOC_003131"; transcript_id "TCONS_00005862"; exon_number "3"; oId "CUFF.3208.10"; tss_id "TSS4269";
chr12	Cufflinks	exon	19506180	19507614	.	+	.	gene_id "XLOC_003131"; transcript_id "TCONS_00005862"; exon_number "4"; oId "CUFF.3208.10"; tss_id "TSS4269";
chr12	Cufflinks	exon	19731471	19731766	.	+	.	gene_id "XLOC_003131"; transcript_id "TCONS_00005866"; exon_number "1"; oId "CUFF.3208.11"; tss_id "TSS4270";
chr12	Cufflinks	exon	19741006	19741132	.	+	.	gene_id "XLOC_003131"; transcript_id "TCONS_00005866"; exon_number "2"; oId "CUFF.3208.11"; tss_id "TSS4270";
chr12	Cufflinks	exon	19741334	19741394	.	+	.	gene_id "XLOC_003131"; transcript_id "TCONS_00005866"; exon_number "3"; oId "CUFF.3208.11"; tss_id "TSS4270";
chr12	Cufflinks	exon	19742725	19744246	.	+	.	gene_id "XLOC_003131"; transcript_id "TCONS_00005866"; exon_number "4"; oId "CUFF.3208.11"; tss_id "TSS4270";
chr12	Cufflinks	exon	19742804	19742921	.	+	.	gene_id "XLOC_003131"; transcript_id "TCONS_00005867"; exon_number "1"; oId "CUFF.3208.12"; tss_id "TSS4271";
chr12	Cufflinks	exon	19981419	19981706	.	+	.	gene_id "XLOC_003131"; transcript_id "TCONS_00005867"; exon_number "2"; oId "CUFF.3208.12"; tss_id "TSS4271";
chr12	Cufflinks	exon	19982547	19987342	.	+	.	gene_id "XLOC_003131"; transcript_id "TCONS_00005867"; exon_number "3"; oId "CUFF.3208.12"; tss_id "TSS4271";
chr12	Cufflinks	exon	19960066	19960485	.	+	.	gene_id "XLOC_003131"; transcript_id "TCONS_00005868"; exon_number "1"; oId "CUFF.3208.13"; tss_id "TSS4272";
chr12	Cufflinks	exon	19979495	19979621	.	+	.	gene_id "XLOC_003131"; transcript_id "TCONS_00005868"; exon_number "2"; oId "CUFF.3208.13"; tss_id "TSS4272";
chr12	Cufflinks	exon	19979824	19979884	.	+	.	gene_id "XLOC_003131"; transcript_id "TCONS_00005868"; exon_number "3"; oId "CUFF.3208.13"; tss_id "TSS4272";
chr12	Cufflinks	exon	19981222	19981706	.	+	.	gene_id "XLOC_003131"; transcript_id "TCONS_00005868"; exon_number "4"; oId "CUFF.3208.13"; tss_id "TSS4272";
chr12	Cufflinks	exon	19982547	19987342	.	+	.	gene_id "XLOC_003131"; transcript_id "TCONS_00005868"; exon_number "5"; oId "CUFF.3208.13"; tss_id "TSS4272";
chr12	Cufflinks	exon	19979735	19979884	.	+	.	gene_id "XLOC_003131"; transcript_id "TCONS_00005870"; exon_number "1"; oId "CUFF.3208.15"; tss_id "TSS4273";
chr12	Cufflinks	exon	19981222	19982060	.	+	.	gene_id "XLOC_003131"; transcript_id "TCONS_00005870"; exon_number "2"; oId "CUFF.3208.15"; tss_id "TSS4273";
chr12	Cufflinks	exon	19982901	19987342	.	+	.	gene_id "XLOC_003131"; transcript_id "TCONS_00005870"; exon_number "3"; oId "CUFF.3208.15"; tss_id "TSS4273";
chr12	Cufflinks	exon	19979735	19979884	.	+	.	gene_id "XLOC_003131"; transcript_id "TCONS_00005869"; exon_number "1"; oId "CUFF.3208.14"; tss_id "TSS4273";
chr12	Cufflinks	exon	19981222	19981754	.	+	.	gene_id "XLOC_003131"; transcript_id "TCONS_00005869"; exon_number "2"; oId "CUFF.3208.14"; tss_id "TSS4273";
chr12	Cufflinks	exon	19982595	19987342	.	+	.	gene_id "XLOC_003131"; transcript_id "TCONS_00005869"; exon_number "3"; oId "CUFF.3208.14"; tss_id "TSS4273";
chr12	Cufflinks	exon	19979822	19979884	.	+	.	gene_id "XLOC_003131"; transcript_id "TCONS_00005871"; exon_number "1"; oId "CUFF.3208.16"; tss_id "TSS4273";
chr12	Cufflinks	exon	19981222	19981754	.	+	.	gene_id "XLOC_003131"; transcript_id "TCONS_00005871"; exon_number "2"; oId "CUFF.3208.16"; tss_id "TSS4273";
chr12	Cufflinks	exon	19982511	19987342	.	+	.	gene_id "XLOC_003131"; transcript_id "TCONS_00005871"; exon_number "3"; oId "CUFF.3208.16"; tss_id "TSS4273";
chr12	Cufflinks	exon	19979822	19979884	.	+	.	gene_id "XLOC_003131"; transcript_id "TCONS_00005872"; exon_number "1"; oId "CUFF.3208.17"; tss_id "TSS4273";
chr12	Cufflinks	exon	19981222	19981418	.	+	.	gene_id "XLOC_003131"; transcript_id "TCONS_00005872"; exon_number "2"; oId "CUFF.3208.17"; tss_id "TSS4273";
chr12	Cufflinks	exon	20090052	20094228	.	+	.	gene_id "XLOC_003131"; transcript_id "TCONS_00005872"; exon_number "3"; oId "CUFF.3208.17"; tss_id "TSS4273";
chr12	Cufflinks	exon	20077490	20077862	.	+	.	gene_id "XLOC_003131"; transcript_id "TCONS_00005874"; exon_number "1"; oId "CUFF.3208.18"; tss_id "TSS4274";
chr12	Cufflinks	exon	20088297	20088423	.	+	.	gene_id "XLOC_003131"; transcript_id "TCONS_00005874"; exon_number "2"; oId "CUFF.3208.18"; tss_id "TSS4274";
chr12	Cufflinks	exon	20088626	20088686	.	+	.	gene_id "XLOC_003131"; transcript_id "TCONS_00005874"; exon_number "3"; oId "CUFF.3208.18"; tss_id "TSS4274";
chr12	Cufflinks	exon	20090023	20094228	.	+	.	gene_id "XLOC_003131"; transcript_id "TCONS_00005874"; exon_number "4"; oId "CUFF.3208.18"; tss_id "TSS4274";
chr12	Cufflinks	exon	19630400	19630466	.	+	.	gene_id "XLOC_003132"; transcript_id "TCONS_00005863"; exon_number "1"; oId "CUFF.3209.1"; tss_id "TSS4275";
chr12	Cufflinks	exon	19631796	19632788	.	+	.	gene_id "XLOC_003132"; transcript_id "TCONS_00005863"; exon_number "2"; oId "CUFF.3209.1"; tss_id "TSS4275";
chr12	Cufflinks	exon	19633424	19633661	.	+	.	gene_id "XLOC_003132"; transcript_id "TCONS_00005863"; exon_number "3"; oId "CUFF.3209.1"; tss_id "TSS4275";
chr12	Cufflinks	exon	20202494	20202897	.	+	.	gene_id "XLOC_003135"; transcript_id "TCONS_00005875"; exon_number "1"; oId "CUFF.3184.1"; tss_id "TSS4279";
chr12	Cufflinks	exon	20247444	20247570	.	+	.	gene_id "XLOC_003135"; transcript_id "TCONS_00005875"; exon_number "2"; oId "CUFF.3184.1"; tss_id "TSS4279";
chr12	Cufflinks	exon	20247771	20247831	.	+	.	gene_id "XLOC_003135"; transcript_id "TCONS_00005875"; exon_number "3"; oId "CUFF.3184.1"; tss_id "TSS4279";
chr12	Cufflinks	exon	20249163	20251309	.	+	.	gene_id "XLOC_003135"; transcript_id "TCONS_00005875"; exon_number "4"; oId "CUFF.3184.1"; tss_id "TSS4279";
chr12	Cufflinks	exon	20247117	20247570	.	+	.	gene_id "XLOC_003135"; transcript_id "TCONS_00005876"; exon_number "1"; oId "CUFF.3184.2"; tss_id "TSS4280";
chr12	Cufflinks	exon	20247771	20247831	.	+	.	gene_id "XLOC_003135"; transcript_id "TCONS_00005876"; exon_number "2"; oId "CUFF.3184.2"; tss_id "TSS4280";
chr12	Cufflinks	exon	20249163	20249359	.	+	.	gene_id "XLOC_003135"; transcript_id "TCONS_00005876"; exon_number "3"; oId "CUFF.3184.2"; tss_id "TSS4280";
chr12	Cufflinks	exon	20249780	20251309	.	+	.	gene_id "XLOC_003135"; transcript_id "TCONS_00005876"; exon_number "4"; oId "CUFF.3184.2"; tss_id "TSS4280";
chr12	Cufflinks	exon	20318076	20318495	.	+	.	gene_id "XLOC_003136"; transcript_id "TCONS_00005877"; exon_number "1"; oId "CUFF.3185.1"; tss_id "TSS4281";
chr12	Cufflinks	exon	20325465	20325591	.	+	.	gene_id "XLOC_003136"; transcript_id "TCONS_00005877"; exon_number "2"; oId "CUFF.3185.1"; tss_id "TSS4281";
chr12	Cufflinks	exon	20325794	20325854	.	+	.	gene_id "XLOC_003136"; transcript_id "TCONS_00005877"; exon_number "3"; oId "CUFF.3185.1"; tss_id "TSS4281";
chr12	Cufflinks	exon	20327197	20330704	.	+	.	gene_id "XLOC_003136"; transcript_id "TCONS_00005877"; exon_number "4"; oId "CUFF.3185.1"; tss_id "TSS4281";
chr12	Cufflinks	exon	20318082	20318495	.	+	.	gene_id "XLOC_003136"; transcript_id "TCONS_00005878"; exon_number "1"; oId "CUFF.3185.2"; tss_id "TSS4281";
chr12	Cufflinks	exon	20325465	20325591	.	+	.	gene_id "XLOC_003136"; transcript_id "TCONS_00005878"; exon_number "2"; oId "CUFF.3185.2"; tss_id "TSS4281";
chr12	Cufflinks	exon	20325794	20325854	.	+	.	gene_id "XLOC_003136"; transcript_id "TCONS_00005878"; exon_number "3"; oId "CUFF.3185.2"; tss_id "TSS4281";
chr12	Cufflinks	exon	20327197	20328050	.	+	.	gene_id "XLOC_003136"; transcript_id "TCONS_00005878"; exon_number "4"; oId "CUFF.3185.2"; tss_id "TSS4281";
chr12	Cufflinks	exon	20442082	20443511	.	+	.	gene_id "XLOC_003136"; transcript_id "TCONS_00005878"; exon_number "5"; oId "CUFF.3185.2"; tss_id "TSS4281";
chr12	Cufflinks	exon	20421484	20421924	.	+	.	gene_id "XLOC_003136"; transcript_id "TCONS_00005881"; exon_number "1"; oId "CUFF.3185.3"; tss_id "TSS4282";
chr12	Cufflinks	exon	20439167	20439293	.	+	.	gene_id "XLOC_003136"; transcript_id "TCONS_00005881"; exon_number "2"; oId "CUFF.3185.3"; tss_id "TSS4282";
chr12	Cufflinks	exon	20439496	20439556	.	+	.	gene_id "XLOC_003136"; transcript_id "TCONS_00005881"; exon_number "3"; oId "CUFF.3185.3"; tss_id "TSS4282";
chr12	Cufflinks	exon	20440892	20443511	.	+	.	gene_id "XLOC_003136"; transcript_id "TCONS_00005881"; exon_number "4"; oId "CUFF.3185.3"; tss_id "TSS4282";
chr12	Cufflinks	exon	20421518	20421924	.	+	.	gene_id "XLOC_003136"; transcript_id "TCONS_00005882"; exon_number "1"; oId "CUFF.3185.4"; tss_id "TSS4282";
chr12	Cufflinks	exon	20439496	20439556	.	+	.	gene_id "XLOC_003136"; transcript_id "TCONS_00005882"; exon_number "2"; oId "CUFF.3185.4"; tss_id "TSS4282";
chr12	Cufflinks	exon	20440892	20443511	.	+	.	gene_id "XLOC_003136"; transcript_id "TCONS_00005882"; exon_number "3"; oId "CUFF.3185.4"; tss_id "TSS4282";
chr12	Cufflinks	exon	20525988	20526641	.	+	.	gene_id "XLOC_003141"; transcript_id "TCONS_00005888"; exon_number "1"; oId "CUFF.3188.1"; tss_id "TSS4289";
chr12	Cufflinks	exon	20620883	20621290	.	+	.	gene_id "XLOC_003142"; transcript_id "TCONS_00005889"; exon_number "1"; oId "CUFF.3191.1"; tss_id "TSS4290";
chr12	Cufflinks	exon	20638970	20639096	.	+	.	gene_id "XLOC_003142"; transcript_id "TCONS_00005889"; exon_number "2"; oId "CUFF.3191.1"; tss_id "TSS4290";
chr12	Cufflinks	exon	20639299	20639359	.	+	.	gene_id "XLOC_003142"; transcript_id "TCONS_00005889"; exon_number "3"; oId "CUFF.3191.1"; tss_id "TSS4290";
chr12	Cufflinks	exon	20641012	20644146	.	+	.	gene_id "XLOC_003142"; transcript_id "TCONS_00005889"; exon_number "4"; oId "CUFF.3191.1"; tss_id "TSS4290";
chr12	Cufflinks	exon	20620897	20621290	.	+	.	gene_id "XLOC_003142"; transcript_id "TCONS_00005890"; exon_number "1"; oId "CUFF.3191.2"; tss_id "TSS4290";
chr12	Cufflinks	exon	20630934	20631325	.	+	.	gene_id "XLOC_003142"; transcript_id "TCONS_00005890"; exon_number "2"; oId "CUFF.3191.2"; tss_id "TSS4290";
chr12	Cufflinks	exon	20638970	20639096	.	+	.	gene_id "XLOC_003142"; transcript_id "TCONS_00005890"; exon_number "3"; oId "CUFF.3191.2"; tss_id "TSS4290";
chr12	Cufflinks	exon	20639299	20639359	.	+	.	gene_id "XLOC_003142"; transcript_id "TCONS_00005890"; exon_number "4"; oId "CUFF.3191.2"; tss_id "TSS4290";
chr12	Cufflinks	exon	20641012	20644146	.	+	.	gene_id "XLOC_003142"; transcript_id "TCONS_00005890"; exon_number "5"; oId "CUFF.3191.2"; tss_id "TSS4290";
chr12	Cufflinks	exon	20630889	20631325	.	+	.	gene_id "XLOC_003142"; transcript_id "TCONS_00005891"; exon_number "1"; oId "CUFF.3191.3"; tss_id "TSS4291";
chr12	Cufflinks	exon	20638970	20639096	.	+	.	gene_id "XLOC_003142"; transcript_id "TCONS_00005891"; exon_number "2"; oId "CUFF.3191.3"; tss_id "TSS4291";
chr12	Cufflinks	exon	20639299	20639359	.	+	.	gene_id "XLOC_003142"; transcript_id "TCONS_00005891"; exon_number "3"; oId "CUFF.3191.3"; tss_id "TSS4291";
chr12	Cufflinks	exon	20641012	20641549	.	+	.	gene_id "XLOC_003142"; transcript_id "TCONS_00005891"; exon_number "4"; oId "CUFF.3191.3"; tss_id "TSS4291";
chr12	Cufflinks	exon	20641971	20644146	.	+	.	gene_id "XLOC_003142"; transcript_id "TCONS_00005891"; exon_number "5"; oId "CUFF.3191.3"; tss_id "TSS4291";
chr12	Cufflinks	exon	20898591	20905282	.	+	.	gene_id "XLOC_003146"; transcript_id "TCONS_00005899"; exon_number "1"; oId "CUFF.3195.1"; tss_id "TSS4296";
chr12	Cufflinks	exon	20996336	20996733	.	+	.	gene_id "XLOC_003147"; transcript_id "TCONS_00005900"; exon_number "1"; oId "CUFF.3192.1"; tss_id "TSS4297";
chr12	Cufflinks	exon	20997636	20997746	.	+	.	gene_id "XLOC_003147"; transcript_id "TCONS_00005900"; exon_number "2"; oId "CUFF.3192.1"; tss_id "TSS4297";
chr12	Cufflinks	exon	21018848	21018974	.	+	.	gene_id "XLOC_003147"; transcript_id "TCONS_00005900"; exon_number "3"; oId "CUFF.3192.1"; tss_id "TSS4297";
chr12	Cufflinks	exon	21019177	21019237	.	+	.	gene_id "XLOC_003147"; transcript_id "TCONS_00005900"; exon_number "4"; oId "CUFF.3192.1"; tss_id "TSS4297";
chr12	Cufflinks	exon	21020891	21026728	.	+	.	gene_id "XLOC_003147"; transcript_id "TCONS_00005900"; exon_number "5"; oId "CUFF.3192.1"; tss_id "TSS4297";
chr12	Cufflinks	exon	20996363	20996733	.	+	.	gene_id "XLOC_003147"; transcript_id "TCONS_00005902"; exon_number "1"; oId "CUFF.3192.3"; tss_id "TSS4297";
chr12	Cufflinks	exon	21018848	21018974	.	+	.	gene_id "XLOC_003147"; transcript_id "TCONS_00005902"; exon_number "2"; oId "CUFF.3192.3"; tss_id "TSS4297";
chr12	Cufflinks	exon	21019177	21019237	.	+	.	gene_id "XLOC_003147"; transcript_id "TCONS_00005902"; exon_number "3"; oId "CUFF.3192.3"; tss_id "TSS4297";
chr12	Cufflinks	exon	21020891	21023842	.	+	.	gene_id "XLOC_003147"; transcript_id "TCONS_00005902"; exon_number "4"; oId "CUFF.3192.3"; tss_id "TSS4297";
chr12	Cufflinks	exon	21023884	21026728	.	+	.	gene_id "XLOC_003147"; transcript_id "TCONS_00005902"; exon_number "5"; oId "CUFF.3192.3"; tss_id "TSS4297";
chr12	Cufflinks	exon	20996363	20996733	.	+	.	gene_id "XLOC_003147"; transcript_id "TCONS_00005901"; exon_number "1"; oId "CUFF.3192.2"; tss_id "TSS4297";
chr12	Cufflinks	exon	20997636	20997746	.	+	.	gene_id "XLOC_003147"; transcript_id "TCONS_00005901"; exon_number "2"; oId "CUFF.3192.2"; tss_id "TSS4297";
chr12	Cufflinks	exon	21018848	21018974	.	+	.	gene_id "XLOC_003147"; transcript_id "TCONS_00005901"; exon_number "3"; oId "CUFF.3192.2"; tss_id "TSS4297";
chr12	Cufflinks	exon	21019177	21019237	.	+	.	gene_id "XLOC_003147"; transcript_id "TCONS_00005901"; exon_number "4"; oId "CUFF.3192.2"; tss_id "TSS4297";
chr12	Cufflinks	exon	21020891	21021547	.	+	.	gene_id "XLOC_003147"; transcript_id "TCONS_00005901"; exon_number "5"; oId "CUFF.3192.2"; tss_id "TSS4297";
chr12	Cufflinks	exon	21022220	21026728	.	+	.	gene_id "XLOC_003147"; transcript_id "TCONS_00005901"; exon_number "6"; oId "CUFF.3192.2"; tss_id "TSS4297";
chr12	Cufflinks	exon	20996409	20996733	.	+	.	gene_id "XLOC_003147"; transcript_id "TCONS_00005903"; exon_number "1"; oId "CUFF.3192.4"; tss_id "TSS4297";
chr12	Cufflinks	exon	21018848	21018974	.	+	.	gene_id "XLOC_003147"; transcript_id "TCONS_00005903"; exon_number "2"; oId "CUFF.3192.4"; tss_id "TSS4297";
chr12	Cufflinks	exon	21019177	21019237	.	+	.	gene_id "XLOC_003147"; transcript_id "TCONS_00005903"; exon_number "3"; oId "CUFF.3192.4"; tss_id "TSS4297";
chr12	Cufflinks	exon	21020891	21021547	.	+	.	gene_id "XLOC_003147"; transcript_id "TCONS_00005903"; exon_number "4"; oId "CUFF.3192.4"; tss_id "TSS4297";
chr12	Cufflinks	exon	21022220	21023842	.	+	.	gene_id "XLOC_003147"; transcript_id "TCONS_00005903"; exon_number "5"; oId "CUFF.3192.4"; tss_id "TSS4297";
chr12	Cufflinks	exon	21023884	21026728	.	+	.	gene_id "XLOC_003147"; transcript_id "TCONS_00005903"; exon_number "6"; oId "CUFF.3192.4"; tss_id "TSS4297";
chr12	Cufflinks	exon	20996817	20997746	.	+	.	gene_id "XLOC_003147"; transcript_id "TCONS_00005904"; exon_number "1"; oId "CUFF.3192.5"; tss_id "TSS4298";
chr12	Cufflinks	exon	21018848	21018974	.	+	.	gene_id "XLOC_003147"; transcript_id "TCONS_00005904"; exon_number "2"; oId "CUFF.3192.5"; tss_id "TSS4298";
chr12	Cufflinks	exon	21019177	21019237	.	+	.	gene_id "XLOC_003147"; transcript_id "TCONS_00005904"; exon_number "3"; oId "CUFF.3192.5"; tss_id "TSS4298";
chr12	Cufflinks	exon	21020891	21023842	.	+	.	gene_id "XLOC_003147"; transcript_id "TCONS_00005904"; exon_number "4"; oId "CUFF.3192.5"; tss_id "TSS4298";
chr12	Cufflinks	exon	21023884	21026728	.	+	.	gene_id "XLOC_003147"; transcript_id "TCONS_00005904"; exon_number "5"; oId "CUFF.3192.5"; tss_id "TSS4298";
chr12	Cufflinks	exon	20997110	20997746	.	+	.	gene_id "XLOC_003147"; transcript_id "TCONS_00005905"; exon_number "1"; oId "CUFF.3192.6"; tss_id "TSS4299";
chr12	Cufflinks	exon	21018848	21018974	.	+	.	gene_id "XLOC_003147"; transcript_id "TCONS_00005905"; exon_number "2"; oId "CUFF.3192.6"; tss_id "TSS4299";
chr12	Cufflinks	exon	21020891	21021547	.	+	.	gene_id "XLOC_003147"; transcript_id "TCONS_00005905"; exon_number "3"; oId "CUFF.3192.6"; tss_id "TSS4299";
chr12	Cufflinks	exon	21022220	21026728	.	+	.	gene_id "XLOC_003147"; transcript_id "TCONS_00005905"; exon_number "4"; oId "CUFF.3192.6"; tss_id "TSS4299";
chr12	Cufflinks	exon	22685583	22685996	.	+	.	gene_id "XLOC_003157"; transcript_id "TCONS_00005917"; exon_number "1"; oId "CUFF.3230.1"; tss_id "TSS4310";
chr12	Cufflinks	exon	22711679	22711805	.	+	.	gene_id "XLOC_003157"; transcript_id "TCONS_00005917"; exon_number "2"; oId "CUFF.3230.1"; tss_id "TSS4310";
chr12	Cufflinks	exon	22712006	22712066	.	+	.	gene_id "XLOC_003157"; transcript_id "TCONS_00005917"; exon_number "3"; oId "CUFF.3230.1"; tss_id "TSS4310";
chr12	Cufflinks	exon	22713398	22714014	.	+	.	gene_id "XLOC_003157"; transcript_id "TCONS_00005917"; exon_number "4"; oId "CUFF.3230.1"; tss_id "TSS4310";
chr12	Cufflinks	exon	23010448	23010727	.	+	.	gene_id "XLOC_003157"; transcript_id "TCONS_00005917"; exon_number "5"; oId "CUFF.3230.1"; tss_id "TSS4310";
chr12	Cufflinks	exon	23010896	23015651	.	+	.	gene_id "XLOC_003157"; transcript_id "TCONS_00005917"; exon_number "6"; oId "CUFF.3230.1"; tss_id "TSS4310";
chr12	Cufflinks	exon	22990442	22990505	.	+	.	gene_id "XLOC_003157"; transcript_id "TCONS_00005921"; exon_number "1"; oId "CUFF.3230.4"; tss_id "TSS4312";
chr12	Cufflinks	exon	22990759	22991095	.	+	.	gene_id "XLOC_003157"; transcript_id "TCONS_00005921"; exon_number "2"; oId "CUFF.3230.4"; tss_id "TSS4312";
chr12	Cufflinks	exon	23007763	23007889	.	+	.	gene_id "XLOC_003157"; transcript_id "TCONS_00005921"; exon_number "3"; oId "CUFF.3230.4"; tss_id "TSS4312";
chr12	Cufflinks	exon	23008092	23008152	.	+	.	gene_id "XLOC_003157"; transcript_id "TCONS_00005921"; exon_number "4"; oId "CUFF.3230.4"; tss_id "TSS4312";
chr12	Cufflinks	exon	23009495	23015651	.	+	.	gene_id "XLOC_003157"; transcript_id "TCONS_00005921"; exon_number "5"; oId "CUFF.3230.4"; tss_id "TSS4312";
chr12	Cufflinks	exon	22811303	22811667	.	+	.	gene_id "XLOC_003158"; transcript_id "TCONS_00005920"; exon_number "1"; oId "CUFF.3231.1"; tss_id "TSS4314";
chr12	Cufflinks	exon	22850489	22850615	.	+	.	gene_id "XLOC_003158"; transcript_id "TCONS_00005920"; exon_number "2"; oId "CUFF.3231.1"; tss_id "TSS4314";
chr12	Cufflinks	exon	22850816	22850876	.	+	.	gene_id "XLOC_003158"; transcript_id "TCONS_00005920"; exon_number "3"; oId "CUFF.3231.1"; tss_id "TSS4314";
chr12	Cufflinks	exon	22852211	22853316	.	+	.	gene_id "XLOC_003158"; transcript_id "TCONS_00005920"; exon_number "4"; oId "CUFF.3231.1"; tss_id "TSS4314";
chr12	Cufflinks	exon	22853670	22855760	.	+	.	gene_id "XLOC_003158"; transcript_id "TCONS_00005920"; exon_number "5"; oId "CUFF.3231.1"; tss_id "TSS4314";
chr12	Cufflinks	exon	23094486	23094902	.	+	.	gene_id "XLOC_003161"; transcript_id "TCONS_00005925"; exon_number "1"; oId "CUFF.3222.1"; tss_id "TSS4317";
chr12	Cufflinks	exon	23129168	23129294	.	+	.	gene_id "XLOC_003161"; transcript_id "TCONS_00005925"; exon_number "2"; oId "CUFF.3222.1"; tss_id "TSS4317";
chr12	Cufflinks	exon	23129493	23129553	.	+	.	gene_id "XLOC_003161"; transcript_id "TCONS_00005925"; exon_number "3"; oId "CUFF.3222.1"; tss_id "TSS4317";
chr12	Cufflinks	exon	23130888	23134602	.	+	.	gene_id "XLOC_003161"; transcript_id "TCONS_00005925"; exon_number "4"; oId "CUFF.3222.1"; tss_id "TSS4317";
chr12	Cufflinks	exon	23255297	23255652	.	+	.	gene_id "XLOC_003162"; transcript_id "TCONS_00005927"; exon_number "1"; oId "CUFF.3238.1"; tss_id "TSS4318";
chr12	Cufflinks	exon	23272546	23272672	.	+	.	gene_id "XLOC_003162"; transcript_id "TCONS_00005927"; exon_number "2"; oId "CUFF.3238.1"; tss_id "TSS4318";
chr12	Cufflinks	exon	23272873	23272933	.	+	.	gene_id "XLOC_003162"; transcript_id "TCONS_00005927"; exon_number "3"; oId "CUFF.3238.1"; tss_id "TSS4318";
chr12	Cufflinks	exon	23274271	23275166	.	+	.	gene_id "XLOC_003162"; transcript_id "TCONS_00005927"; exon_number "4"; oId "CUFF.3238.1"; tss_id "TSS4318";
chr12	Cufflinks	exon	23553284	23555722	.	+	.	gene_id "XLOC_003162"; transcript_id "TCONS_00005927"; exon_number "5"; oId "CUFF.3238.1"; tss_id "TSS4318";
chr12	Cufflinks	exon	23533984	23534349	.	+	.	gene_id "XLOC_003162"; transcript_id "TCONS_00005929"; exon_number "1"; oId "CUFF.3238.3"; tss_id "TSS4319";
chr12	Cufflinks	exon	23550388	23550514	.	+	.	gene_id "XLOC_003162"; transcript_id "TCONS_00005929"; exon_number "2"; oId "CUFF.3238.3"; tss_id "TSS4319";
chr12	Cufflinks	exon	23550717	23550777	.	+	.	gene_id "XLOC_003162"; transcript_id "TCONS_00005929"; exon_number "3"; oId "CUFF.3238.3"; tss_id "TSS4319";
chr12	Cufflinks	exon	23552220	23555722	.	+	.	gene_id "XLOC_003162"; transcript_id "TCONS_00005929"; exon_number "4"; oId "CUFF.3238.3"; tss_id "TSS4319";
chr12	Cufflinks	exon	23377548	23377978	.	+	.	gene_id "XLOC_003163"; transcript_id "TCONS_00005928"; exon_number "1"; oId "CUFF.3239.1"; tss_id "TSS4320";
chr12	Cufflinks	exon	23413305	23413431	.	+	.	gene_id "XLOC_003163"; transcript_id "TCONS_00005928"; exon_number "2"; oId "CUFF.3239.1"; tss_id "TSS4320";
chr12	Cufflinks	exon	23413632	23413692	.	+	.	gene_id "XLOC_003163"; transcript_id "TCONS_00005928"; exon_number "3"; oId "CUFF.3239.1"; tss_id "TSS4320";
chr12	Cufflinks	exon	23415029	23417180	.	+	.	gene_id "XLOC_003163"; transcript_id "TCONS_00005928"; exon_number "4"; oId "CUFF.3239.1"; tss_id "TSS4320";
chr12	Cufflinks	exon	117285957	117286077	.	+	.	gene_id "XLOC_003414"; transcript_id "TCONS_00006410"; exon_number "1"; oId "CUFF.3741.1"; tss_id "TSS4663";
chr12	Cufflinks	exon	117293190	117293316	.	+	.	gene_id "XLOC_003414"; transcript_id "TCONS_00006410"; exon_number "2"; oId "CUFF.3741.1"; tss_id "TSS4663";
chr12	Cufflinks	exon	117297373	117304309	.	+	.	gene_id "XLOC_003414"; transcript_id "TCONS_00006410"; exon_number "3"; oId "CUFF.3741.1"; tss_id "TSS4663";
chr12	Cufflinks	exon	19834889	19836053	.	-	.	gene_id "XLOC_003449"; transcript_id "TCONS_00006471"; exon_number "1"; oId "CUFF.3211.1"; tss_id "TSS4710";
chr12	Cufflinks	exon	19836138	19836250	.	-	.	gene_id "XLOC_003449"; transcript_id "TCONS_00006471"; exon_number "2"; oId "CUFF.3211.1"; tss_id "TSS4710";
chr12	Cufflinks	exon	19861362	19864006	.	-	.	gene_id "XLOC_003449"; transcript_id "TCONS_00006471"; exon_number "3"; oId "CUFF.3211.1"; tss_id "TSS4710";
chr12	Cufflinks	exon	19867216	19873210	.	-	.	gene_id "XLOC_003449"; transcript_id "TCONS_00006471"; exon_number "4"; oId "CUFF.3211.1"; tss_id "TSS4710";
chr12	Cufflinks	exon	19874739	19874799	.	-	.	gene_id "XLOC_003449"; transcript_id "TCONS_00006471"; exon_number "5"; oId "CUFF.3211.1"; tss_id "TSS4710";
chr12	Cufflinks	exon	19874997	19875123	.	-	.	gene_id "XLOC_003449"; transcript_id "TCONS_00006471"; exon_number "6"; oId "CUFF.3211.1"; tss_id "TSS4710";
chr12	Cufflinks	exon	19888049	19888308	.	-	.	gene_id "XLOC_003449"; transcript_id "TCONS_00006471"; exon_number "7"; oId "CUFF.3211.1"; tss_id "TSS4710";
chr12	Cufflinks	exon	19863324	19864006	.	-	.	gene_id "XLOC_003449"; transcript_id "TCONS_00006473"; exon_number "1"; oId "CUFF.3211.3"; tss_id "TSS4710";
chr12	Cufflinks	exon	19867216	19872397	.	-	.	gene_id "XLOC_003449"; transcript_id "TCONS_00006473"; exon_number "2"; oId "CUFF.3211.3"; tss_id "TSS4710";
chr12	Cufflinks	exon	19872818	19873210	.	-	.	gene_id "XLOC_003449"; transcript_id "TCONS_00006473"; exon_number "3"; oId "CUFF.3211.3"; tss_id "TSS4710";
chr12	Cufflinks	exon	19874739	19874799	.	-	.	gene_id "XLOC_003449"; transcript_id "TCONS_00006473"; exon_number "4"; oId "CUFF.3211.3"; tss_id "TSS4710";
chr12	Cufflinks	exon	19874997	19875123	.	-	.	gene_id "XLOC_003449"; transcript_id "TCONS_00006473"; exon_number "5"; oId "CUFF.3211.3"; tss_id "TSS4710";
chr12	Cufflinks	exon	19888049	19888328	.	-	.	gene_id "XLOC_003449"; transcript_id "TCONS_00006473"; exon_number "6"; oId "CUFF.3211.3"; tss_id "TSS4710";
chr12	Cufflinks	exon	19863324	19864006	.	-	.	gene_id "XLOC_003449"; transcript_id "TCONS_00006472"; exon_number "1"; oId "CUFF.3211.2"; tss_id "TSS4710";
chr12	Cufflinks	exon	19865378	19873210	.	-	.	gene_id "XLOC_003449"; transcript_id "TCONS_00006472"; exon_number "2"; oId "CUFF.3211.2"; tss_id "TSS4710";
chr12	Cufflinks	exon	19874739	19874799	.	-	.	gene_id "XLOC_003449"; transcript_id "TCONS_00006472"; exon_number "3"; oId "CUFF.3211.2"; tss_id "TSS4710";
chr12	Cufflinks	exon	19874997	19875123	.	-	.	gene_id "XLOC_003449"; transcript_id "TCONS_00006472"; exon_number "4"; oId "CUFF.3211.2"; tss_id "TSS4710";
chr12	Cufflinks	exon	19888049	19888328	.	-	.	gene_id "XLOC_003449"; transcript_id "TCONS_00006472"; exon_number "5"; oId "CUFF.3211.2"; tss_id "TSS4710";
chr12	Cufflinks	exon	19865829	19872397	.	-	.	gene_id "XLOC_003449"; transcript_id "TCONS_00006475"; exon_number "1"; oId "CUFF.3211.5"; tss_id "TSS4710";
chr12	Cufflinks	exon	19872902	19873210	.	-	.	gene_id "XLOC_003449"; transcript_id "TCONS_00006475"; exon_number "2"; oId "CUFF.3211.5"; tss_id "TSS4710";
chr12	Cufflinks	exon	19874739	19874799	.	-	.	gene_id "XLOC_003449"; transcript_id "TCONS_00006475"; exon_number "3"; oId "CUFF.3211.5"; tss_id "TSS4710";
chr12	Cufflinks	exon	19874997	19875123	.	-	.	gene_id "XLOC_003449"; transcript_id "TCONS_00006475"; exon_number "4"; oId "CUFF.3211.5"; tss_id "TSS4710";
chr12	Cufflinks	exon	19888049	19888308	.	-	.	gene_id "XLOC_003449"; transcript_id "TCONS_00006475"; exon_number "5"; oId "CUFF.3211.5"; tss_id "TSS4710";
chr12	Cufflinks	exon	20898393	20906795	.	-	.	gene_id "XLOC_003450"; transcript_id "TCONS_00006484"; exon_number "1"; oId "CUFF.3194.16"; tss_id "TSS4713";
chr12	Cufflinks	exon	20908131	20908191	.	-	.	gene_id "XLOC_003450"; transcript_id "TCONS_00006484"; exon_number "2"; oId "CUFF.3194.16"; tss_id "TSS4713";
chr12	Cufflinks	exon	20908394	20908520	.	-	.	gene_id "XLOC_003450"; transcript_id "TCONS_00006484"; exon_number "3"; oId "CUFF.3194.16"; tss_id "TSS4713";
chr12	Cufflinks	exon	20926703	20927071	.	-	.	gene_id "XLOC_003450"; transcript_id "TCONS_00006484"; exon_number "4"; oId "CUFF.3194.16"; tss_id "TSS4713";
chr12	Cufflinks	exon	20898393	20905992	.	-	.	gene_id "XLOC_003450"; transcript_id "TCONS_00006487"; exon_number "1"; oId "CUFF.3194.15"; tss_id "TSS4713";
chr12	Cufflinks	exon	20906329	20906795	.	-	.	gene_id "XLOC_003450"; transcript_id "TCONS_00006487"; exon_number "2"; oId "CUFF.3194.15"; tss_id "TSS4713";
chr12	Cufflinks	exon	20908131	20908191	.	-	.	gene_id "XLOC_003450"; transcript_id "TCONS_00006487"; exon_number "3"; oId "CUFF.3194.15"; tss_id "TSS4713";
chr12	Cufflinks	exon	20908394	20908520	.	-	.	gene_id "XLOC_003450"; transcript_id "TCONS_00006487"; exon_number "4"; oId "CUFF.3194.15"; tss_id "TSS4713";
chr12	Cufflinks	exon	20920620	20920702	.	-	.	gene_id "XLOC_003450"; transcript_id "TCONS_00006487"; exon_number "5"; oId "CUFF.3194.15"; tss_id "TSS4713";
chr12	Cufflinks	exon	20921609	20921652	.	-	.	gene_id "XLOC_003450"; transcript_id "TCONS_00006487"; exon_number "6"; oId "CUFF.3194.15"; tss_id "TSS4713";
chr12	Cufflinks	exon	20926703	20927112	.	-	.	gene_id "XLOC_003450"; transcript_id "TCONS_00006487"; exon_number "7"; oId "CUFF.3194.15"; tss_id "TSS4713";
chr12	Cufflinks	exon	20898393	20906094	.	-	.	gene_id "XLOC_003450"; transcript_id "TCONS_00006486"; exon_number "1"; oId "CUFF.3194.11"; tss_id "TSS4713";
chr12	Cufflinks	exon	20906599	20906795	.	-	.	gene_id "XLOC_003450"; transcript_id "TCONS_00006486"; exon_number "2"; oId "CUFF.3194.11"; tss_id "TSS4713";
chr12	Cufflinks	exon	20908131	20908191	.	-	.	gene_id "XLOC_003450"; transcript_id "TCONS_00006486"; exon_number "3"; oId "CUFF.3194.11"; tss_id "TSS4713";
chr12	Cufflinks	exon	20908394	20908520	.	-	.	gene_id "XLOC_003450"; transcript_id "TCONS_00006486"; exon_number "4"; oId "CUFF.3194.11"; tss_id "TSS4713";
chr12	Cufflinks	exon	20920620	20920702	.	-	.	gene_id "XLOC_003450"; transcript_id "TCONS_00006486"; exon_number "5"; oId "CUFF.3194.11"; tss_id "TSS4713";
chr12	Cufflinks	exon	20926703	20927112	.	-	.	gene_id "XLOC_003450"; transcript_id "TCONS_00006486"; exon_number "6"; oId "CUFF.3194.11"; tss_id "TSS4713";
chr12	Cufflinks	exon	20898393	20906178	.	-	.	gene_id "XLOC_003450"; transcript_id "TCONS_00006485"; exon_number "1"; oId "CUFF.3194.10"; tss_id "TSS4713";
chr12	Cufflinks	exon	20906599	20906795	.	-	.	gene_id "XLOC_003450"; transcript_id "TCONS_00006485"; exon_number "2"; oId "CUFF.3194.10"; tss_id "TSS4713";
chr12	Cufflinks	exon	20908131	20908191	.	-	.	gene_id "XLOC_003450"; transcript_id "TCONS_00006485"; exon_number "3"; oId "CUFF.3194.10"; tss_id "TSS4713";
chr12	Cufflinks	exon	20908394	20908520	.	-	.	gene_id "XLOC_003450"; transcript_id "TCONS_00006485"; exon_number "4"; oId "CUFF.3194.10"; tss_id "TSS4713";
chr12	Cufflinks	exon	20926703	20927112	.	-	.	gene_id "XLOC_003450"; transcript_id "TCONS_00006485"; exon_number "5"; oId "CUFF.3194.10"; tss_id "TSS4713";
chr12	Cufflinks	exon	20898393	20906178	.	-	.	gene_id "XLOC_003450"; transcript_id "TCONS_00006490"; exon_number "1"; oId "CUFF.3194.14"; tss_id "TSS4713";
chr12	Cufflinks	exon	20906599	20906795	.	-	.	gene_id "XLOC_003450"; transcript_id "TCONS_00006490"; exon_number "2"; oId "CUFF.3194.14"; tss_id "TSS4713";
chr12	Cufflinks	exon	20908131	20908191	.	-	.	gene_id "XLOC_003450"; transcript_id "TCONS_00006490"; exon_number "3"; oId "CUFF.3194.14"; tss_id "TSS4713";
chr12	Cufflinks	exon	20908394	20908520	.	-	.	gene_id "XLOC_003450"; transcript_id "TCONS_00006490"; exon_number "4"; oId "CUFF.3194.14"; tss_id "TSS4713";
chr12	Cufflinks	exon	20920620	20920702	.	-	.	gene_id "XLOC_003450"; transcript_id "TCONS_00006490"; exon_number "5"; oId "CUFF.3194.14"; tss_id "TSS4713";
chr12	Cufflinks	exon	20926703	20927121	.	-	.	gene_id "XLOC_003450"; transcript_id "TCONS_00006490"; exon_number "6"; oId "CUFF.3194.14"; tss_id "TSS4713";
chr12	Cufflinks	exon	20898393	20906795	.	-	.	gene_id "XLOC_003450"; transcript_id "TCONS_00006491"; exon_number "1"; oId "CUFF.3194.9"; tss_id "TSS4713";
chr12	Cufflinks	exon	20908131	20908191	.	-	.	gene_id "XLOC_003450"; transcript_id "TCONS_00006491"; exon_number "2"; oId "CUFF.3194.9"; tss_id "TSS4713";
chr12	Cufflinks	exon	20908394	20908520	.	-	.	gene_id "XLOC_003450"; transcript_id "TCONS_00006491"; exon_number "3"; oId "CUFF.3194.9"; tss_id "TSS4713";
chr12	Cufflinks	exon	20920620	20920702	.	-	.	gene_id "XLOC_003450"; transcript_id "TCONS_00006491"; exon_number "4"; oId "CUFF.3194.9"; tss_id "TSS4713";
chr12	Cufflinks	exon	20921609	20921652	.	-	.	gene_id "XLOC_003450"; transcript_id "TCONS_00006491"; exon_number "5"; oId "CUFF.3194.9"; tss_id "TSS4713";
chr12	Cufflinks	exon	20926703	20927121	.	-	.	gene_id "XLOC_003450"; transcript_id "TCONS_00006491"; exon_number "6"; oId "CUFF.3194.9"; tss_id "TSS4713";
chr12	Cufflinks	exon	20898393	20905982	.	-	.	gene_id "XLOC_003450"; transcript_id "TCONS_00006489"; exon_number "1"; oId "CUFF.3194.13"; tss_id "TSS4713";
chr12	Cufflinks	exon	20906151	20906795	.	-	.	gene_id "XLOC_003450"; transcript_id "TCONS_00006489"; exon_number "2"; oId "CUFF.3194.13"; tss_id "TSS4713";
chr12	Cufflinks	exon	20908131	20908191	.	-	.	gene_id "XLOC_003450"; transcript_id "TCONS_00006489"; exon_number "3"; oId "CUFF.3194.13"; tss_id "TSS4713";
chr12	Cufflinks	exon	20908394	20908520	.	-	.	gene_id "XLOC_003450"; transcript_id "TCONS_00006489"; exon_number "4"; oId "CUFF.3194.13"; tss_id "TSS4713";
chr12	Cufflinks	exon	20920620	20920702	.	-	.	gene_id "XLOC_003450"; transcript_id "TCONS_00006489"; exon_number "5"; oId "CUFF.3194.13"; tss_id "TSS4713";
chr12	Cufflinks	exon	20926703	20927121	.	-	.	gene_id "XLOC_003450"; transcript_id "TCONS_00006489"; exon_number "6"; oId "CUFF.3194.13"; tss_id "TSS4713";
chr12	Cufflinks	exon	20898393	20905992	.	-	.	gene_id "XLOC_003450"; transcript_id "TCONS_00006488"; exon_number "1"; oId "CUFF.3194.12"; tss_id "TSS4713";
chr12	Cufflinks	exon	20906329	20906795	.	-	.	gene_id "XLOC_003450"; transcript_id "TCONS_00006488"; exon_number "2"; oId "CUFF.3194.12"; tss_id "TSS4713";
chr12	Cufflinks	exon	20908131	20908191	.	-	.	gene_id "XLOC_003450"; transcript_id "TCONS_00006488"; exon_number "3"; oId "CUFF.3194.12"; tss_id "TSS4713";
chr12	Cufflinks	exon	20908394	20908520	.	-	.	gene_id "XLOC_003450"; transcript_id "TCONS_00006488"; exon_number "4"; oId "CUFF.3194.12"; tss_id "TSS4713";
chr12	Cufflinks	exon	20926703	20927121	.	-	.	gene_id "XLOC_003450"; transcript_id "TCONS_00006488"; exon_number "5"; oId "CUFF.3194.12"; tss_id "TSS4713";
chr12	Cufflinks	exon	21677877	21678541	.	-	.	gene_id "XLOC_003454"; transcript_id "TCONS_00006497"; exon_number "1"; oId "CUFF.3213.1"; tss_id "TSS4719";
chr12	Cufflinks	exon	21811740	21814330	.	-	.	gene_id "XLOC_003456"; transcript_id "TCONS_00006501"; exon_number "1"; oId "CUFF.3216.2"; tss_id "TSS4722";
chr12	Cufflinks	exon	21814667	21815403	.	-	.	gene_id "XLOC_003456"; transcript_id "TCONS_00006501"; exon_number "2"; oId "CUFF.3216.2"; tss_id "TSS4722";
chr12	Cufflinks	exon	21816739	21816799	.	-	.	gene_id "XLOC_003456"; transcript_id "TCONS_00006501"; exon_number "3"; oId "CUFF.3216.2"; tss_id "TSS4722";
chr12	Cufflinks	exon	21817002	21817128	.	-	.	gene_id "XLOC_003456"; transcript_id "TCONS_00006501"; exon_number "4"; oId "CUFF.3216.2"; tss_id "TSS4722";
chr12	Cufflinks	exon	21834344	21834717	.	-	.	gene_id "XLOC_003456"; transcript_id "TCONS_00006501"; exon_number "5"; oId "CUFF.3216.2"; tss_id "TSS4722";
chr12	Cufflinks	exon	21811740	21815403	.	-	.	gene_id "XLOC_003456"; transcript_id "TCONS_00006502"; exon_number "1"; oId "CUFF.3216.4"; tss_id "TSS4722";
chr12	Cufflinks	exon	21816739	21816799	.	-	.	gene_id "XLOC_003456"; transcript_id "TCONS_00006502"; exon_number "2"; oId "CUFF.3216.4"; tss_id "TSS4722";
chr12	Cufflinks	exon	21817002	21817128	.	-	.	gene_id "XLOC_003456"; transcript_id "TCONS_00006502"; exon_number "3"; oId "CUFF.3216.4"; tss_id "TSS4722";
chr12	Cufflinks	exon	21834344	21834759	.	-	.	gene_id "XLOC_003456"; transcript_id "TCONS_00006502"; exon_number "4"; oId "CUFF.3216.4"; tss_id "TSS4722";
chr12	Cufflinks	exon	21811740	21815403	.	-	.	gene_id "XLOC_003456"; transcript_id "TCONS_00006503"; exon_number "1"; oId "CUFF.3216.3"; tss_id "TSS4721";
chr12	Cufflinks	exon	21816739	21816799	.	-	.	gene_id "XLOC_003456"; transcript_id "TCONS_00006503"; exon_number "2"; oId "CUFF.3216.3"; tss_id "TSS4721";
chr12	Cufflinks	exon	21817002	21817128	.	-	.	gene_id "XLOC_003456"; transcript_id "TCONS_00006503"; exon_number "3"; oId "CUFF.3216.3"; tss_id "TSS4721";
chr12	Cufflinks	exon	21840010	21840182	.	-	.	gene_id "XLOC_003456"; transcript_id "TCONS_00006503"; exon_number "4"; oId "CUFF.3216.3"; tss_id "TSS4721";
chr12	Cufflinks	exon	21811740	21814330	.	-	.	gene_id "XLOC_003456"; transcript_id "TCONS_00006504"; exon_number "1"; oId "CUFF.3216.5"; tss_id "TSS4723";
chr12	Cufflinks	exon	21814667	21815403	.	-	.	gene_id "XLOC_003456"; transcript_id "TCONS_00006504"; exon_number "2"; oId "CUFF.3216.5"; tss_id "TSS4723";
chr12	Cufflinks	exon	21816739	21816799	.	-	.	gene_id "XLOC_003456"; transcript_id "TCONS_00006504"; exon_number "3"; oId "CUFF.3216.5"; tss_id "TSS4723";
chr12	Cufflinks	exon	21817002	21817128	.	-	.	gene_id "XLOC_003456"; transcript_id "TCONS_00006504"; exon_number "4"; oId "CUFF.3216.5"; tss_id "TSS4723";
chr12	Cufflinks	exon	21840010	21840346	.	-	.	gene_id "XLOC_003456"; transcript_id "TCONS_00006504"; exon_number "5"; oId "CUFF.3216.5"; tss_id "TSS4723";
chr12	Cufflinks	exon	21933771	21936093	.	-	.	gene_id "XLOC_003459"; transcript_id "TCONS_00006508"; exon_number "1"; oId "CUFF.3221.6"; tss_id "TSS4726";
chr12	Cufflinks	exon	21936257	21937917	.	-	.	gene_id "XLOC_003459"; transcript_id "TCONS_00006508"; exon_number "2"; oId "CUFF.3221.6"; tss_id "TSS4726";
chr12	Cufflinks	exon	21939253	21939313	.	-	.	gene_id "XLOC_003459"; transcript_id "TCONS_00006508"; exon_number "3"; oId "CUFF.3221.6"; tss_id "TSS4726";
chr12	Cufflinks	exon	21939516	21945972	.	-	.	gene_id "XLOC_003459"; transcript_id "TCONS_00006508"; exon_number "4"; oId "CUFF.3221.6"; tss_id "TSS4726";
chr12	Cufflinks	exon	21933771	21936093	.	-	.	gene_id "XLOC_003459"; transcript_id "TCONS_00006512"; exon_number "1"; oId "CUFF.3221.5"; tss_id "TSS4727";
chr12	Cufflinks	exon	21936257	21937917	.	-	.	gene_id "XLOC_003459"; transcript_id "TCONS_00006512"; exon_number "2"; oId "CUFF.3221.5"; tss_id "TSS4727";
chr12	Cufflinks	exon	21939253	21939313	.	-	.	gene_id "XLOC_003459"; transcript_id "TCONS_00006512"; exon_number "3"; oId "CUFF.3221.5"; tss_id "TSS4727";
chr12	Cufflinks	exon	21939516	21939642	.	-	.	gene_id "XLOC_003459"; transcript_id "TCONS_00006512"; exon_number "4"; oId "CUFF.3221.5"; tss_id "TSS4727";
chr12	Cufflinks	exon	21953815	21953956	.	-	.	gene_id "XLOC_003459"; transcript_id "TCONS_00006512"; exon_number "5"; oId "CUFF.3221.5"; tss_id "TSS4727";
chr12	Cufflinks	exon	21954780	21955170	.	-	.	gene_id "XLOC_003459"; transcript_id "TCONS_00006512"; exon_number "6"; oId "CUFF.3221.5"; tss_id "TSS4727";
chr12	Cufflinks	exon	21933771	21936093	.	-	.	gene_id "XLOC_003459"; transcript_id "TCONS_00006511"; exon_number "1"; oId "CUFF.3221.4"; tss_id "TSS4727";
chr12	Cufflinks	exon	21937517	21937917	.	-	.	gene_id "XLOC_003459"; transcript_id "TCONS_00006511"; exon_number "2"; oId "CUFF.3221.4"; tss_id "TSS4727";
chr12	Cufflinks	exon	21939253	21939313	.	-	.	gene_id "XLOC_003459"; transcript_id "TCONS_00006511"; exon_number "3"; oId "CUFF.3221.4"; tss_id "TSS4727";
chr12	Cufflinks	exon	21939516	21939642	.	-	.	gene_id "XLOC_003459"; transcript_id "TCONS_00006511"; exon_number "4"; oId "CUFF.3221.4"; tss_id "TSS4727";
chr12	Cufflinks	exon	21954780	21955170	.	-	.	gene_id "XLOC_003459"; transcript_id "TCONS_00006511"; exon_number "5"; oId "CUFF.3221.4"; tss_id "TSS4727";
chr12	Cufflinks	exon	21933771	21936093	.	-	.	gene_id "XLOC_003459"; transcript_id "TCONS_00006510"; exon_number "1"; oId "CUFF.3221.3"; tss_id "TSS4727";
chr12	Cufflinks	exon	21937517	21937917	.	-	.	gene_id "XLOC_003459"; transcript_id "TCONS_00006510"; exon_number "2"; oId "CUFF.3221.3"; tss_id "TSS4727";
chr12	Cufflinks	exon	21939253	21939313	.	-	.	gene_id "XLOC_003459"; transcript_id "TCONS_00006510"; exon_number "3"; oId "CUFF.3221.3"; tss_id "TSS4727";
chr12	Cufflinks	exon	21939516	21955170	.	-	.	gene_id "XLOC_003459"; transcript_id "TCONS_00006510"; exon_number "4"; oId "CUFF.3221.3"; tss_id "TSS4727";
chr12	Cufflinks	exon	21933771	21936435	.	-	.	gene_id "XLOC_003459"; transcript_id "TCONS_00006509"; exon_number "1"; oId "CUFF.3221.2"; tss_id "TSS4727";
chr12	Cufflinks	exon	21936930	21937917	.	-	.	gene_id "XLOC_003459"; transcript_id "TCONS_00006509"; exon_number "2"; oId "CUFF.3221.2"; tss_id "TSS4727";
chr12	Cufflinks	exon	21939253	21939313	.	-	.	gene_id "XLOC_003459"; transcript_id "TCONS_00006509"; exon_number "3"; oId "CUFF.3221.2"; tss_id "TSS4727";
chr12	Cufflinks	exon	21939516	21955170	.	-	.	gene_id "XLOC_003459"; transcript_id "TCONS_00006509"; exon_number "4"; oId "CUFF.3221.2"; tss_id "TSS4727";
chr12	Cufflinks	exon	21933771	21936093	.	-	.	gene_id "XLOC_003459"; transcript_id "TCONS_00006513"; exon_number "1"; oId "CUFF.3221.1"; tss_id "TSS4727";
chr12	Cufflinks	exon	21936257	21937917	.	-	.	gene_id "XLOC_003459"; transcript_id "TCONS_00006513"; exon_number "2"; oId "CUFF.3221.1"; tss_id "TSS4727";
chr12	Cufflinks	exon	21939253	21939313	.	-	.	gene_id "XLOC_003459"; transcript_id "TCONS_00006513"; exon_number "3"; oId "CUFF.3221.1"; tss_id "TSS4727";
chr12	Cufflinks	exon	21939516	21939642	.	-	.	gene_id "XLOC_003459"; transcript_id "TCONS_00006513"; exon_number "4"; oId "CUFF.3221.1"; tss_id "TSS4727";
chr12	Cufflinks	exon	21954780	21955200	.	-	.	gene_id "XLOC_003459"; transcript_id "TCONS_00006513"; exon_number "5"; oId "CUFF.3221.1"; tss_id "TSS4727";
chr12	Cufflinks	exon	22046937	22049613	.	-	.	gene_id "XLOC_003460"; transcript_id "TCONS_00006515"; exon_number "1"; oId "CUFF.3220.2"; tss_id "TSS4728";
chr12	Cufflinks	exon	22049782	22050397	.	-	.	gene_id "XLOC_003460"; transcript_id "TCONS_00006515"; exon_number "2"; oId "CUFF.3220.2"; tss_id "TSS4728";
chr12	Cufflinks	exon	22051732	22051792	.	-	.	gene_id "XLOC_003460"; transcript_id "TCONS_00006515"; exon_number "3"; oId "CUFF.3220.2"; tss_id "TSS4728";
chr12	Cufflinks	exon	22051992	22052118	.	-	.	gene_id "XLOC_003460"; transcript_id "TCONS_00006515"; exon_number "4"; oId "CUFF.3220.2"; tss_id "TSS4728";
chr12	Cufflinks	exon	22086414	22086651	.	-	.	gene_id "XLOC_003460"; transcript_id "TCONS_00006515"; exon_number "5"; oId "CUFF.3220.2"; tss_id "TSS4728";
chr12	Cufflinks	exon	22046937	22048941	.	-	.	gene_id "XLOC_003460"; transcript_id "TCONS_00006514"; exon_number "1"; oId "CUFF.3220.1"; tss_id "TSS4728";
chr12	Cufflinks	exon	22049782	22050397	.	-	.	gene_id "XLOC_003460"; transcript_id "TCONS_00006514"; exon_number "2"; oId "CUFF.3220.1"; tss_id "TSS4728";
chr12	Cufflinks	exon	22051732	22051792	.	-	.	gene_id "XLOC_003460"; transcript_id "TCONS_00006514"; exon_number "3"; oId "CUFF.3220.1"; tss_id "TSS4728";
chr12	Cufflinks	exon	22051992	22052118	.	-	.	gene_id "XLOC_003460"; transcript_id "TCONS_00006514"; exon_number "4"; oId "CUFF.3220.1"; tss_id "TSS4728";
chr12	Cufflinks	exon	22086414	22086651	.	-	.	gene_id "XLOC_003460"; transcript_id "TCONS_00006514"; exon_number "5"; oId "CUFF.3220.1"; tss_id "TSS4728";
chr12	Cufflinks	exon	22180395	22184766	.	-	.	gene_id "XLOC_003461"; transcript_id "TCONS_00006517"; exon_number "1"; oId "CUFF.3219.2"; tss_id "TSS4729";
chr12	Cufflinks	exon	22186097	22186157	.	-	.	gene_id "XLOC_003461"; transcript_id "TCONS_00006517"; exon_number "2"; oId "CUFF.3219.2"; tss_id "TSS4729";
chr12	Cufflinks	exon	22186358	22186484	.	-	.	gene_id "XLOC_003461"; transcript_id "TCONS_00006517"; exon_number "3"; oId "CUFF.3219.2"; tss_id "TSS4729";
chr12	Cufflinks	exon	22212181	22212597	.	-	.	gene_id "XLOC_003461"; transcript_id "TCONS_00006517"; exon_number "4"; oId "CUFF.3219.2"; tss_id "TSS4729";
chr12	Cufflinks	exon	22478728	22481605	.	-	.	gene_id "XLOC_003463"; transcript_id "TCONS_00006523"; exon_number "1"; oId "CUFF.3224.2"; tss_id "TSS4733";
chr12	Cufflinks	exon	22499069	22499199	.	-	.	gene_id "XLOC_003463"; transcript_id "TCONS_00006523"; exon_number "2"; oId "CUFF.3224.2"; tss_id "TSS4733";
chr12	Cufflinks	exon	22478728	22483100	.	-	.	gene_id "XLOC_003463"; transcript_id "TCONS_00006524"; exon_number "1"; oId "CUFF.3224.3"; tss_id "TSS4732";
chr12	Cufflinks	exon	22484431	22484491	.	-	.	gene_id "XLOC_003463"; transcript_id "TCONS_00006524"; exon_number "2"; oId "CUFF.3224.3"; tss_id "TSS4732";
chr12	Cufflinks	exon	22484692	22484818	.	-	.	gene_id "XLOC_003463"; transcript_id "TCONS_00006524"; exon_number "3"; oId "CUFF.3224.3"; tss_id "TSS4732";
chr12	Cufflinks	exon	22510518	22510883	.	-	.	gene_id "XLOC_003463"; transcript_id "TCONS_00006524"; exon_number "4"; oId "CUFF.3224.3"; tss_id "TSS4732";
chr12	Cufflinks	exon	23959236	23961354	.	-	.	gene_id "XLOC_003469"; transcript_id "TCONS_00006545"; exon_number "1"; oId "CUFF.3225.1"; tss_id "TSS4742";
chr12	Cufflinks	exon	23962797	23962857	.	-	.	gene_id "XLOC_003469"; transcript_id "TCONS_00006545"; exon_number "2"; oId "CUFF.3225.1"; tss_id "TSS4742";
chr12	Cufflinks	exon	23963060	23963186	.	-	.	gene_id "XLOC_003469"; transcript_id "TCONS_00006545"; exon_number "3"; oId "CUFF.3225.1"; tss_id "TSS4742";
chr12	Cufflinks	exon	23979225	23979655	.	-	.	gene_id "XLOC_003469"; transcript_id "TCONS_00006545"; exon_number "4"; oId "CUFF.3225.1"; tss_id "TSS4742";
chr12	Cufflinks	exon	24079048	24081564	.	-	.	gene_id "XLOC_003470"; transcript_id "TCONS_00006546"; exon_number "1"; oId "CUFF.3227.1"; tss_id "TSS4743";
chr12	Cufflinks	exon	24082893	24082953	.	-	.	gene_id "XLOC_003470"; transcript_id "TCONS_00006546"; exon_number "2"; oId "CUFF.3227.1"; tss_id "TSS4743";
chr12	Cufflinks	exon	24083156	24083282	.	-	.	gene_id "XLOC_003470"; transcript_id "TCONS_00006546"; exon_number "3"; oId "CUFF.3227.1"; tss_id "TSS4743";
chr12	Cufflinks	exon	24090036	24090141	.	-	.	gene_id "XLOC_003470"; transcript_id "TCONS_00006546"; exon_number "4"; oId "CUFF.3227.1"; tss_id "TSS4743";
chr12	Cufflinks	exon	24298852	24301305	.	-	.	gene_id "XLOC_003473"; transcript_id "TCONS_00006558"; exon_number "1"; oId "CUFF.3240.1"; tss_id "TSS4748";
chr12	Cufflinks	exon	24302748	24302808	.	-	.	gene_id "XLOC_003473"; transcript_id "TCONS_00006558"; exon_number "2"; oId "CUFF.3240.1"; tss_id "TSS4748";
chr12	Cufflinks	exon	24303011	24303137	.	-	.	gene_id "XLOC_003473"; transcript_id "TCONS_00006558"; exon_number "3"; oId "CUFF.3240.1"; tss_id "TSS4748";
chr12	Cufflinks	exon	24319215	24319587	.	-	.	gene_id "XLOC_003473"; transcript_id "TCONS_00006558"; exon_number "4"; oId "CUFF.3240.1"; tss_id "TSS4748";
chr12	Cufflinks	exon	24465120	24467273	.	-	.	gene_id "XLOC_003474"; transcript_id "TCONS_00006559"; exon_number "1"; oId "CUFF.3246.2"; tss_id "TSS4749";
chr12	Cufflinks	exon	24468609	24468669	.	-	.	gene_id "XLOC_003474"; transcript_id "TCONS_00006559"; exon_number "2"; oId "CUFF.3246.2"; tss_id "TSS4749";
chr12	Cufflinks	exon	24468870	24468996	.	-	.	gene_id "XLOC_003474"; transcript_id "TCONS_00006559"; exon_number "3"; oId "CUFF.3246.2"; tss_id "TSS4749";
chr12	Cufflinks	exon	24475501	24475565	.	-	.	gene_id "XLOC_003474"; transcript_id "TCONS_00006559"; exon_number "4"; oId "CUFF.3246.2"; tss_id "TSS4749";
chr12	Cufflinks	exon	24485386	24485758	.	-	.	gene_id "XLOC_003474"; transcript_id "TCONS_00006559"; exon_number "5"; oId "CUFF.3246.2"; tss_id "TSS4749";
chr12	Cufflinks	exon	24465120	24467273	.	-	.	gene_id "XLOC_003474"; transcript_id "TCONS_00006560"; exon_number "1"; oId "CUFF.3246.1"; tss_id "TSS4749";
chr12	Cufflinks	exon	24468609	24468669	.	-	.	gene_id "XLOC_003474"; transcript_id "TCONS_00006560"; exon_number "2"; oId "CUFF.3246.1"; tss_id "TSS4749";
chr12	Cufflinks	exon	24468870	24468996	.	-	.	gene_id "XLOC_003474"; transcript_id "TCONS_00006560"; exon_number "3"; oId "CUFF.3246.1"; tss_id "TSS4749";
chr12	Cufflinks	exon	24485386	24485816	.	-	.	gene_id "XLOC_003474"; transcript_id "TCONS_00006560"; exon_number "4"; oId "CUFF.3246.1"; tss_id "TSS4749";
chr12	Cufflinks	exon	24465120	24466292	.	-	.	gene_id "XLOC_003474"; transcript_id "TCONS_00006562"; exon_number "1"; oId "CUFF.3246.4"; tss_id "TSS4750";
chr12	Cufflinks	exon	24613898	24615046	.	-	.	gene_id "XLOC_003474"; transcript_id "TCONS_00006562"; exon_number "2"; oId "CUFF.3246.4"; tss_id "TSS4750";
chr12	Cufflinks	exon	24616383	24616770	.	-	.	gene_id "XLOC_003474"; transcript_id "TCONS_00006562"; exon_number "3"; oId "CUFF.3246.4"; tss_id "TSS4750";
chr12	Cufflinks	exon	24625557	24625695	.	-	.	gene_id "XLOC_003474"; transcript_id "TCONS_00006562"; exon_number "4"; oId "CUFF.3246.4"; tss_id "TSS4750";
chr12	Cufflinks	exon	24653585	24654015	.	-	.	gene_id "XLOC_003474"; transcript_id "TCONS_00006562"; exon_number "5"; oId "CUFF.3246.4"; tss_id "TSS4750";
chr12	Cufflinks	exon	24465120	24465338	.	-	.	gene_id "XLOC_003474"; transcript_id "TCONS_00006561"; exon_number "1"; oId "CUFF.3246.3"; tss_id "TSS4750";
chr12	Cufflinks	exon	24613112	24615046	.	-	.	gene_id "XLOC_003474"; transcript_id "TCONS_00006561"; exon_number "2"; oId "CUFF.3246.3"; tss_id "TSS4750";
chr12	Cufflinks	exon	24616383	24616443	.	-	.	gene_id "XLOC_003474"; transcript_id "TCONS_00006561"; exon_number "3"; oId "CUFF.3246.3"; tss_id "TSS4750";
chr12	Cufflinks	exon	24616644	24616770	.	-	.	gene_id "XLOC_003474"; transcript_id "TCONS_00006561"; exon_number "4"; oId "CUFF.3246.3"; tss_id "TSS4750";
chr12	Cufflinks	exon	24653585	24654015	.	-	.	gene_id "XLOC_003474"; transcript_id "TCONS_00006561"; exon_number "5"; oId "CUFF.3246.3"; tss_id "TSS4750";
chr12	Cufflinks	exon	24612894	24615046	.	-	.	gene_id "XLOC_003474"; transcript_id "TCONS_00006563"; exon_number "1"; oId "CUFF.3246.5"; tss_id "TSS4750";
chr12	Cufflinks	exon	24616383	24616443	.	-	.	gene_id "XLOC_003474"; transcript_id "TCONS_00006563"; exon_number "2"; oId "CUFF.3246.5"; tss_id "TSS4750";
chr12	Cufflinks	exon	24616644	24616770	.	-	.	gene_id "XLOC_003474"; transcript_id "TCONS_00006563"; exon_number "3"; oId "CUFF.3246.5"; tss_id "TSS4750";
chr12	Cufflinks	exon	24653585	24654062	.	-	.	gene_id "XLOC_003474"; transcript_id "TCONS_00006563"; exon_number "4"; oId "CUFF.3246.5"; tss_id "TSS4750";
chr12	Cufflinks	exon	24752578	24757888	.	-	.	gene_id "XLOC_003475"; transcript_id "TCONS_00006564"; exon_number "1"; oId "CUFF.3242.1"; tss_id "TSS4751";
chr12	Cufflinks	exon	24759224	24759284	.	-	.	gene_id "XLOC_003475"; transcript_id "TCONS_00006564"; exon_number "2"; oId "CUFF.3242.1"; tss_id "TSS4751";
chr12	Cufflinks	exon	24759487	24759613	.	-	.	gene_id "XLOC_003475"; transcript_id "TCONS_00006564"; exon_number "3"; oId "CUFF.3242.1"; tss_id "TSS4751";
chr12	Cufflinks	exon	24780697	24781591	.	-	.	gene_id "XLOC_003475"; transcript_id "TCONS_00006564"; exon_number "4"; oId "CUFF.3242.1"; tss_id "TSS4751";
chr12	Cufflinks	exon	24752578	24757888	.	-	.	gene_id "XLOC_003475"; transcript_id "TCONS_00006565"; exon_number "1"; oId "CUFF.3242.2"; tss_id "TSS4752";
chr12	Cufflinks	exon	24759224	24759284	.	-	.	gene_id "XLOC_003475"; transcript_id "TCONS_00006565"; exon_number "2"; oId "CUFF.3242.2"; tss_id "TSS4752";
chr12	Cufflinks	exon	24759487	24759613	.	-	.	gene_id "XLOC_003475"; transcript_id "TCONS_00006565"; exon_number "3"; oId "CUFF.3242.2"; tss_id "TSS4752";
chr12	Cufflinks	exon	24781708	24782106	.	-	.	gene_id "XLOC_003475"; transcript_id "TCONS_00006565"; exon_number "4"; oId "CUFF.3242.2"; tss_id "TSS4752";
chr12	Cufflinks	exon	24896801	24898835	.	-	.	gene_id "XLOC_003476"; transcript_id "TCONS_00006566"; exon_number "1"; oId "CUFF.3245.1"; tss_id "TSS4753";
chr12	Cufflinks	exon	24899004	24899162	.	-	.	gene_id "XLOC_003476"; transcript_id "TCONS_00006566"; exon_number "2"; oId "CUFF.3245.1"; tss_id "TSS4753";
chr12	Cufflinks	exon	24900171	24900823	.	-	.	gene_id "XLOC_003476"; transcript_id "TCONS_00006566"; exon_number "3"; oId "CUFF.3245.1"; tss_id "TSS4753";
chr12	Cufflinks	exon	24902158	24902218	.	-	.	gene_id "XLOC_003476"; transcript_id "TCONS_00006566"; exon_number "4"; oId "CUFF.3245.1"; tss_id "TSS4753";
chr12	Cufflinks	exon	24902419	24902545	.	-	.	gene_id "XLOC_003476"; transcript_id "TCONS_00006566"; exon_number "5"; oId "CUFF.3245.1"; tss_id "TSS4753";
chr12	Cufflinks	exon	24936921	24937140	.	-	.	gene_id "XLOC_003476"; transcript_id "TCONS_00006566"; exon_number "6"; oId "CUFF.3245.1"; tss_id "TSS4753";
chr12	Cufflinks	exon	25017972	25023779	.	-	.	gene_id "XLOC_003477"; transcript_id "TCONS_00006567"; exon_number "1"; oId "CUFF.3244.1"; tss_id "TSS4754";
chr12	Cufflinks	exon	25025119	25025179	.	-	.	gene_id "XLOC_003477"; transcript_id "TCONS_00006567"; exon_number "2"; oId "CUFF.3244.1"; tss_id "TSS4754";
chr12	Cufflinks	exon	25025378	25025504	.	-	.	gene_id "XLOC_003477"; transcript_id "TCONS_00006567"; exon_number "3"; oId "CUFF.3244.1"; tss_id "TSS4754";
chr12	Cufflinks	exon	25035268	25035364	.	-	.	gene_id "XLOC_003477"; transcript_id "TCONS_00006567"; exon_number "4"; oId "CUFF.3244.1"; tss_id "TSS4754";
chr12	Cufflinks	exon	25036379	25036723	.	-	.	gene_id "XLOC_003477"; transcript_id "TCONS_00006567"; exon_number "5"; oId "CUFF.3244.1"; tss_id "TSS4754";
chr13	Cufflinks	exon	21454706	21454741	.	+	.	gene_id "XLOC_003772"; transcript_id "TCONS_00007073"; exon_number "1"; oId "CUFF.3844.1"; tss_id "TSS5144";
chr13	Cufflinks	exon	21455449	21455920	.	+	.	gene_id "XLOC_003772"; transcript_id "TCONS_00007073"; exon_number "2"; oId "CUFF.3844.1"; tss_id "TSS5144";
chr13	Cufflinks	exon	21458484	21458625	.	+	.	gene_id "XLOC_003772"; transcript_id "TCONS_00007073"; exon_number "3"; oId "CUFF.3844.1"; tss_id "TSS5144";
chr13	Cufflinks	exon	21460421	21464464	.	+	.	gene_id "XLOC_003772"; transcript_id "TCONS_00007073"; exon_number "4"; oId "CUFF.3844.1"; tss_id "TSS5144";
chr13	Cufflinks	exon	21454791	21455044	.	+	.	gene_id "XLOC_003772"; transcript_id "TCONS_00007074"; exon_number "1"; oId "CUFF.3844.2"; tss_id "TSS5144";
chr13	Cufflinks	exon	21455449	21455920	.	+	.	gene_id "XLOC_003772"; transcript_id "TCONS_00007074"; exon_number "2"; oId "CUFF.3844.2"; tss_id "TSS5144";
chr13	Cufflinks	exon	21458484	21458625	.	+	.	gene_id "XLOC_003772"; transcript_id "TCONS_00007074"; exon_number "3"; oId "CUFF.3844.2"; tss_id "TSS5144";
chr13	Cufflinks	exon	21460421	21464464	.	+	.	gene_id "XLOC_003772"; transcript_id "TCONS_00007074"; exon_number "4"; oId "CUFF.3844.2"; tss_id "TSS5144";
chr13	Cufflinks	exon	21454804	21455239	.	+	.	gene_id "XLOC_003772"; transcript_id "TCONS_00007075"; exon_number "1"; oId "CUFF.3844.3"; tss_id "TSS5144";
chr13	Cufflinks	exon	21455449	21455920	.	+	.	gene_id "XLOC_003772"; transcript_id "TCONS_00007075"; exon_number "2"; oId "CUFF.3844.3"; tss_id "TSS5144";
chr13	Cufflinks	exon	21458484	21458625	.	+	.	gene_id "XLOC_003772"; transcript_id "TCONS_00007075"; exon_number "3"; oId "CUFF.3844.3"; tss_id "TSS5144";
chr13	Cufflinks	exon	21460421	21464464	.	+	.	gene_id "XLOC_003772"; transcript_id "TCONS_00007075"; exon_number "4"; oId "CUFF.3844.3"; tss_id "TSS5144";
chr13	Cufflinks	exon	21573123	21573299	.	+	.	gene_id "XLOC_003773"; transcript_id "TCONS_00007076"; exon_number "1"; oId "CUFF.3845.1"; tss_id "TSS5145";
chr13	Cufflinks	exon	21575737	21575973	.	+	.	gene_id "XLOC_003773"; transcript_id "TCONS_00007076"; exon_number "2"; oId "CUFF.3845.1"; tss_id "TSS5145";
chr13	Cufflinks	exon	22036982	22037068	.	+	.	gene_id "XLOC_003777"; transcript_id "TCONS_00007080"; exon_number "1"; oId "CUFF.3857.1"; tss_id "TSS5149";
chr13	Cufflinks	exon	22037425	22037668	.	+	.	gene_id "XLOC_003777"; transcript_id "TCONS_00007080"; exon_number "2"; oId "CUFF.3857.1"; tss_id "TSS5149";
chr13	Cufflinks	exon	22038872	22038939	.	+	.	gene_id "XLOC_003777"; transcript_id "TCONS_00007080"; exon_number "3"; oId "CUFF.3857.1"; tss_id "TSS5149";
chr13	Cufflinks	exon	22041529	22041655	.	+	.	gene_id "XLOC_003777"; transcript_id "TCONS_00007080"; exon_number "4"; oId "CUFF.3857.1"; tss_id "TSS5149";
chr13	Cufflinks	exon	22042103	22042198	.	+	.	gene_id "XLOC_003777"; transcript_id "TCONS_00007080"; exon_number "5"; oId "CUFF.3857.1"; tss_id "TSS5149";
chr13	Cufflinks	exon	22050293	22052652	.	+	.	gene_id "XLOC_003777"; transcript_id "TCONS_00007080"; exon_number "6"; oId "CUFF.3857.1"; tss_id "TSS5149";
chr13	Cufflinks	exon	22037154	22037287	.	+	.	gene_id "XLOC_003777"; transcript_id "TCONS_00007081"; exon_number "1"; oId "CUFF.3857.2"; tss_id "TSS5150";
chr13	Cufflinks	exon	22037425	22037668	.	+	.	gene_id "XLOC_003777"; transcript_id "TCONS_00007081"; exon_number "2"; oId "CUFF.3857.2"; tss_id "TSS5150";
chr13	Cufflinks	exon	22038872	22038939	.	+	.	gene_id "XLOC_003777"; transcript_id "TCONS_00007081"; exon_number "3"; oId "CUFF.3857.2"; tss_id "TSS5150";
chr13	Cufflinks	exon	22041529	22041655	.	+	.	gene_id "XLOC_003777"; transcript_id "TCONS_00007081"; exon_number "4"; oId "CUFF.3857.2"; tss_id "TSS5150";
chr13	Cufflinks	exon	22042103	22042198	.	+	.	gene_id "XLOC_003777"; transcript_id "TCONS_00007081"; exon_number "5"; oId "CUFF.3857.2"; tss_id "TSS5150";
chr13	Cufflinks	exon	22050293	22052652	.	+	.	gene_id "XLOC_003777"; transcript_id "TCONS_00007081"; exon_number "6"; oId "CUFF.3857.2"; tss_id "TSS5150";
chr13	Cufflinks	exon	61845468	61845698	.	+	.	gene_id "XLOC_003884"; transcript_id "TCONS_00007270"; exon_number "1"; oId "CUFF.4087.1"; tss_id "TSS5296";
chr13	Cufflinks	exon	61846455	61846661	.	+	.	gene_id "XLOC_003884"; transcript_id "TCONS_00007270"; exon_number "2"; oId "CUFF.4087.1"; tss_id "TSS5296";
chr13	Cufflinks	exon	61847169	61847378	.	+	.	gene_id "XLOC_003885"; transcript_id "TCONS_00007271"; exon_number "1"; oId "CUFF.4086.1"; tss_id "TSS5297";
chr13	Cufflinks	exon	61872682	61873059	.	+	.	gene_id "XLOC_003887"; transcript_id "TCONS_00007273"; exon_number "1"; oId "CUFF.4098.1"; tss_id "TSS5299";
chr13	Cufflinks	exon	61881963	61882089	.	+	.	gene_id "XLOC_003887"; transcript_id "TCONS_00007273"; exon_number "2"; oId "CUFF.4098.1"; tss_id "TSS5299";
chr13	Cufflinks	exon	61882283	61882343	.	+	.	gene_id "XLOC_003887"; transcript_id "TCONS_00007273"; exon_number "3"; oId "CUFF.4098.1"; tss_id "TSS5299";
chr13	Cufflinks	exon	61887329	61889230	.	+	.	gene_id "XLOC_003887"; transcript_id "TCONS_00007273"; exon_number "4"; oId "CUFF.4098.1"; tss_id "TSS5299";
chr13	Cufflinks	exon	61872936	61873059	.	+	.	gene_id "XLOC_003887"; transcript_id "TCONS_00007274"; exon_number "1"; oId "CUFF.4098.2"; tss_id "TSS5300";
chr13	Cufflinks	exon	61881963	61882089	.	+	.	gene_id "XLOC_003887"; transcript_id "TCONS_00007274"; exon_number "2"; oId "CUFF.4098.2"; tss_id "TSS5300";
chr13	Cufflinks	exon	61882283	61882343	.	+	.	gene_id "XLOC_003887"; transcript_id "TCONS_00007274"; exon_number "3"; oId "CUFF.4098.2"; tss_id "TSS5300";
chr13	Cufflinks	exon	61927669	61927808	.	+	.	gene_id "XLOC_003887"; transcript_id "TCONS_00007274"; exon_number "4"; oId "CUFF.4098.2"; tss_id "TSS5300";
chr13	Cufflinks	exon	61959329	61959455	.	+	.	gene_id "XLOC_003887"; transcript_id "TCONS_00007274"; exon_number "5"; oId "CUFF.4098.2"; tss_id "TSS5300";
chr13	Cufflinks	exon	61959641	61959701	.	+	.	gene_id "XLOC_003887"; transcript_id "TCONS_00007274"; exon_number "6"; oId "CUFF.4098.2"; tss_id "TSS5300";
chr13	Cufflinks	exon	61961064	61962767	.	+	.	gene_id "XLOC_003887"; transcript_id "TCONS_00007274"; exon_number "7"; oId "CUFF.4098.2"; tss_id "TSS5300";
chr13	Cufflinks	exon	62151728	62155501	.	+	.	gene_id "XLOC_003887"; transcript_id "TCONS_00007274"; exon_number "8"; oId "CUFF.4098.2"; tss_id "TSS5300";
chr13	Cufflinks	exon	61905402	61905765	.	+	.	gene_id "XLOC_003887"; transcript_id "TCONS_00007275"; exon_number "1"; oId "CUFF.4098.3"; tss_id "TSS5301";
chr13	Cufflinks	exon	61959329	61959455	.	+	.	gene_id "XLOC_003887"; transcript_id "TCONS_00007275"; exon_number "2"; oId "CUFF.4098.3"; tss_id "TSS5301";
chr13	Cufflinks	exon	61961064	61968997	.	+	.	gene_id "XLOC_003887"; transcript_id "TCONS_00007275"; exon_number "3"; oId "CUFF.4098.3"; tss_id "TSS5301";
chr13	Cufflinks	exon	61905657	61905765	.	+	.	gene_id "XLOC_003887"; transcript_id "TCONS_00007277"; exon_number "1"; oId "CUFF.4098.5"; tss_id "TSS5302";
chr13	Cufflinks	exon	61959329	61959455	.	+	.	gene_id "XLOC_003887"; transcript_id "TCONS_00007277"; exon_number "2"; oId "CUFF.4098.5"; tss_id "TSS5302";
chr13	Cufflinks	exon	61959641	61959701	.	+	.	gene_id "XLOC_003887"; transcript_id "TCONS_00007277"; exon_number "3"; oId "CUFF.4098.5"; tss_id "TSS5302";
chr13	Cufflinks	exon	61961064	61968997	.	+	.	gene_id "XLOC_003887"; transcript_id "TCONS_00007277"; exon_number "4"; oId "CUFF.4098.5"; tss_id "TSS5302";
chr13	Cufflinks	exon	61905659	61906040	.	+	.	gene_id "XLOC_003887"; transcript_id "TCONS_00007279"; exon_number "1"; oId "CUFF.4098.7"; tss_id "TSS5302";
chr13	Cufflinks	exon	61927669	61927808	.	+	.	gene_id "XLOC_003887"; transcript_id "TCONS_00007279"; exon_number "2"; oId "CUFF.4098.7"; tss_id "TSS5302";
chr13	Cufflinks	exon	61940844	61941460	.	+	.	gene_id "XLOC_003887"; transcript_id "TCONS_00007279"; exon_number "3"; oId "CUFF.4098.7"; tss_id "TSS5302";
chr13	Cufflinks	exon	61959329	61959455	.	+	.	gene_id "XLOC_003887"; transcript_id "TCONS_00007279"; exon_number "4"; oId "CUFF.4098.7"; tss_id "TSS5302";
chr13	Cufflinks	exon	61961064	61968997	.	+	.	gene_id "XLOC_003887"; transcript_id "TCONS_00007279"; exon_number "5"; oId "CUFF.4098.7"; tss_id "TSS5302";
chr13	Cufflinks	exon	61905659	61905765	.	+	.	gene_id "XLOC_003887"; transcript_id "TCONS_00007278"; exon_number "1"; oId "CUFF.4098.6"; tss_id "TSS5302";
chr13	Cufflinks	exon	61940844	61941460	.	+	.	gene_id "XLOC_003887"; transcript_id "TCONS_00007278"; exon_number "2"; oId "CUFF.4098.6"; tss_id "TSS5302";
chr13	Cufflinks	exon	61959329	61959455	.	+	.	gene_id "XLOC_003887"; transcript_id "TCONS_00007278"; exon_number "3"; oId "CUFF.4098.6"; tss_id "TSS5302";
chr13	Cufflinks	exon	61959641	61959701	.	+	.	gene_id "XLOC_003887"; transcript_id "TCONS_00007278"; exon_number "4"; oId "CUFF.4098.6"; tss_id "TSS5302";
chr13	Cufflinks	exon	61961064	61968997	.	+	.	gene_id "XLOC_003887"; transcript_id "TCONS_00007278"; exon_number "5"; oId "CUFF.4098.6"; tss_id "TSS5302";
chr13	Cufflinks	exon	61905679	61906040	.	+	.	gene_id "XLOC_003887"; transcript_id "TCONS_00007280"; exon_number "1"; oId "CUFF.4098.8"; tss_id "TSS5302";
chr13	Cufflinks	exon	61940844	61941460	.	+	.	gene_id "XLOC_003887"; transcript_id "TCONS_00007280"; exon_number "2"; oId "CUFF.4098.8"; tss_id "TSS5302";
chr13	Cufflinks	exon	61959329	61959455	.	+	.	gene_id "XLOC_003887"; transcript_id "TCONS_00007280"; exon_number "3"; oId "CUFF.4098.8"; tss_id "TSS5302";
chr13	Cufflinks	exon	61959641	61959701	.	+	.	gene_id "XLOC_003887"; transcript_id "TCONS_00007280"; exon_number "4"; oId "CUFF.4098.8"; tss_id "TSS5302";
chr13	Cufflinks	exon	61961064	61968997	.	+	.	gene_id "XLOC_003887"; transcript_id "TCONS_00007280"; exon_number "5"; oId "CUFF.4098.8"; tss_id "TSS5302";
chr13	Cufflinks	exon	62117084	62117412	.	+	.	gene_id "XLOC_003887"; transcript_id "TCONS_00007287"; exon_number "1"; oId "CUFF.4098.11"; tss_id "TSS5304";
chr13	Cufflinks	exon	62118886	62118926	.	+	.	gene_id "XLOC_003887"; transcript_id "TCONS_00007287"; exon_number "2"; oId "CUFF.4098.11"; tss_id "TSS5304";
chr13	Cufflinks	exon	62148541	62148667	.	+	.	gene_id "XLOC_003887"; transcript_id "TCONS_00007287"; exon_number "3"; oId "CUFF.4098.11"; tss_id "TSS5304";
chr13	Cufflinks	exon	62150276	62151281	.	+	.	gene_id "XLOC_003887"; transcript_id "TCONS_00007287"; exon_number "4"; oId "CUFF.4098.11"; tss_id "TSS5304";
chr13	Cufflinks	exon	62151366	62155501	.	+	.	gene_id "XLOC_003887"; transcript_id "TCONS_00007287"; exon_number "5"; oId "CUFF.4098.11"; tss_id "TSS5304";
chr13	Cufflinks	exon	62117084	62117412	.	+	.	gene_id "XLOC_003887"; transcript_id "TCONS_00007286"; exon_number "1"; oId "CUFF.4098.10"; tss_id "TSS5304";
chr13	Cufflinks	exon	62148541	62148667	.	+	.	gene_id "XLOC_003887"; transcript_id "TCONS_00007286"; exon_number "2"; oId "CUFF.4098.10"; tss_id "TSS5304";
chr13	Cufflinks	exon	62148853	62148913	.	+	.	gene_id "XLOC_003887"; transcript_id "TCONS_00007286"; exon_number "3"; oId "CUFF.4098.10"; tss_id "TSS5304";
chr13	Cufflinks	exon	62150276	62155501	.	+	.	gene_id "XLOC_003887"; transcript_id "TCONS_00007286"; exon_number "4"; oId "CUFF.4098.10"; tss_id "TSS5304";
chr13	Cufflinks	exon	62117122	62117412	.	+	.	gene_id "XLOC_003887"; transcript_id "TCONS_00007288"; exon_number "1"; oId "CUFF.4098.12"; tss_id "TSS5304";
chr13	Cufflinks	exon	62148541	62148667	.	+	.	gene_id "XLOC_003887"; transcript_id "TCONS_00007288"; exon_number "2"; oId "CUFF.4098.12"; tss_id "TSS5304";
chr13	Cufflinks	exon	62150276	62151281	.	+	.	gene_id "XLOC_003887"; transcript_id "TCONS_00007288"; exon_number "3"; oId "CUFF.4098.12"; tss_id "TSS5304";
chr13	Cufflinks	exon	62151366	62155501	.	+	.	gene_id "XLOC_003887"; transcript_id "TCONS_00007288"; exon_number "4"; oId "CUFF.4098.12"; tss_id "TSS5304";
chr13	Cufflinks	exon	62014532	62014592	.	+	.	gene_id "XLOC_003889"; transcript_id "TCONS_00007282"; exon_number "1"; oId "CUFF.4100.1"; tss_id "TSS5306";
chr13	Cufflinks	exon	62015895	62017029	.	+	.	gene_id "XLOC_003889"; transcript_id "TCONS_00007282"; exon_number "2"; oId "CUFF.4100.1"; tss_id "TSS5306";
chr13	Cufflinks	exon	62231239	62231388	.	+	.	gene_id "XLOC_003891"; transcript_id "TCONS_00007289"; exon_number "1"; oId "CUFF.4092.1"; tss_id "TSS5309";
chr13	Cufflinks	exon	62232876	62232916	.	+	.	gene_id "XLOC_003891"; transcript_id "TCONS_00007289"; exon_number "2"; oId "CUFF.4092.1"; tss_id "TSS5309";
chr13	Cufflinks	exon	62270802	62270928	.	+	.	gene_id "XLOC_003891"; transcript_id "TCONS_00007289"; exon_number "3"; oId "CUFF.4092.1"; tss_id "TSS5309";
chr13	Cufflinks	exon	62271114	62271174	.	+	.	gene_id "XLOC_003891"; transcript_id "TCONS_00007289"; exon_number "4"; oId "CUFF.4092.1"; tss_id "TSS5309";
chr13	Cufflinks	exon	62272510	62275298	.	+	.	gene_id "XLOC_003891"; transcript_id "TCONS_00007289"; exon_number "5"; oId "CUFF.4092.1"; tss_id "TSS5309";
chr13	Cufflinks	exon	62231239	62231388	.	+	.	gene_id "XLOC_003891"; transcript_id "TCONS_00007290"; exon_number "1"; oId "CUFF.4092.2"; tss_id "TSS5309";
chr13	Cufflinks	exon	62270802	62270928	.	+	.	gene_id "XLOC_003891"; transcript_id "TCONS_00007290"; exon_number "2"; oId "CUFF.4092.2"; tss_id "TSS5309";
chr13	Cufflinks	exon	62271114	62271174	.	+	.	gene_id "XLOC_003891"; transcript_id "TCONS_00007290"; exon_number "3"; oId "CUFF.4092.2"; tss_id "TSS5309";
chr13	Cufflinks	exon	62272510	62275294	.	+	.	gene_id "XLOC_003891"; transcript_id "TCONS_00007290"; exon_number "4"; oId "CUFF.4092.2"; tss_id "TSS5309";
chr13	Cufflinks	exon	62307396	62307409	.	+	.	gene_id "XLOC_003891"; transcript_id "TCONS_00007290"; exon_number "5"; oId "CUFF.4092.2"; tss_id "TSS5309";
chr13	Cufflinks	exon	62231239	62231388	.	+	.	gene_id "XLOC_003891"; transcript_id "TCONS_00007291"; exon_number "1"; oId "CUFF.4092.3"; tss_id "TSS5309";
chr13	Cufflinks	exon	62270802	62270928	.	+	.	gene_id "XLOC_003891"; transcript_id "TCONS_00007291"; exon_number "2"; oId "CUFF.4092.3"; tss_id "TSS5309";
chr13	Cufflinks	exon	62271114	62271174	.	+	.	gene_id "XLOC_003891"; transcript_id "TCONS_00007291"; exon_number "3"; oId "CUFF.4092.3"; tss_id "TSS5309";
chr13	Cufflinks	exon	62272510	62275325	.	+	.	gene_id "XLOC_003891"; transcript_id "TCONS_00007291"; exon_number "4"; oId "CUFF.4092.3"; tss_id "TSS5309";
chr13	Cufflinks	exon	62338016	62338065	.	+	.	gene_id "XLOC_003891"; transcript_id "TCONS_00007291"; exon_number "5"; oId "CUFF.4092.3"; tss_id "TSS5309";
chr13	Cufflinks	exon	62231256	62231388	.	+	.	gene_id "XLOC_003891"; transcript_id "TCONS_00007292"; exon_number "1"; oId "CUFF.4092.4"; tss_id "TSS5309";
chr13	Cufflinks	exon	62248846	62248886	.	+	.	gene_id "XLOC_003891"; transcript_id "TCONS_00007292"; exon_number "2"; oId "CUFF.4092.4"; tss_id "TSS5309";
chr13	Cufflinks	exon	62270802	62270928	.	+	.	gene_id "XLOC_003891"; transcript_id "TCONS_00007292"; exon_number "3"; oId "CUFF.4092.4"; tss_id "TSS5309";
chr13	Cufflinks	exon	62271114	62271174	.	+	.	gene_id "XLOC_003891"; transcript_id "TCONS_00007292"; exon_number "4"; oId "CUFF.4092.4"; tss_id "TSS5309";
chr13	Cufflinks	exon	62272510	62275298	.	+	.	gene_id "XLOC_003891"; transcript_id "TCONS_00007292"; exon_number "5"; oId "CUFF.4092.4"; tss_id "TSS5309";
chr13	Cufflinks	exon	65342258	65342325	.	+	.	gene_id "XLOC_003903"; transcript_id "TCONS_00007309"; exon_number "1"; oId "CUFF.4134.2"; tss_id "TSS5324";
chr13	Cufflinks	exon	65342432	65343323	.	+	.	gene_id "XLOC_003903"; transcript_id "TCONS_00007309"; exon_number "2"; oId "CUFF.4134.2"; tss_id "TSS5324";
chr13	Cufflinks	exon	65348949	65349075	.	+	.	gene_id "XLOC_003903"; transcript_id "TCONS_00007309"; exon_number "3"; oId "CUFF.4134.2"; tss_id "TSS5324";
chr13	Cufflinks	exon	65349277	65349337	.	+	.	gene_id "XLOC_003903"; transcript_id "TCONS_00007309"; exon_number "4"; oId "CUFF.4134.2"; tss_id "TSS5324";
chr13	Cufflinks	exon	65350284	65356441	.	+	.	gene_id "XLOC_003903"; transcript_id "TCONS_00007309"; exon_number "5"; oId "CUFF.4134.2"; tss_id "TSS5324";
chr13	Cufflinks	exon	65379929	65380295	.	+	.	gene_id "XLOC_003904"; transcript_id "TCONS_00007312"; exon_number "1"; oId "CUFF.4131.3"; tss_id "TSS5325";
chr13	Cufflinks	exon	65380569	65380648	.	+	.	gene_id "XLOC_003904"; transcript_id "TCONS_00007312"; exon_number "2"; oId "CUFF.4131.3"; tss_id "TSS5325";
chr13	Cufflinks	exon	65381570	65381696	.	+	.	gene_id "XLOC_003904"; transcript_id "TCONS_00007312"; exon_number "3"; oId "CUFF.4131.3"; tss_id "TSS5325";
chr13	Cufflinks	exon	65386229	65386324	.	+	.	gene_id "XLOC_003904"; transcript_id "TCONS_00007312"; exon_number "4"; oId "CUFF.4131.3"; tss_id "TSS5325";
chr13	Cufflinks	exon	65393275	65393613	.	+	.	gene_id "XLOC_003904"; transcript_id "TCONS_00007312"; exon_number "5"; oId "CUFF.4131.3"; tss_id "TSS5325";
chr13	Cufflinks	exon	65395704	65395792	.	+	.	gene_id "XLOC_003904"; transcript_id "TCONS_00007312"; exon_number "6"; oId "CUFF.4131.3"; tss_id "TSS5325";
chr13	Cufflinks	exon	65397371	65405530	.	+	.	gene_id "XLOC_003904"; transcript_id "TCONS_00007312"; exon_number "7"; oId "CUFF.4131.3"; tss_id "TSS5325";
chr13	Cufflinks	exon	65379929	65380150	.	+	.	gene_id "XLOC_003904"; transcript_id "TCONS_00007311"; exon_number "1"; oId "CUFF.4131.2"; tss_id "TSS5325";
chr13	Cufflinks	exon	65380238	65380426	.	+	.	gene_id "XLOC_003904"; transcript_id "TCONS_00007311"; exon_number "2"; oId "CUFF.4131.2"; tss_id "TSS5325";
chr13	Cufflinks	exon	65380569	65380648	.	+	.	gene_id "XLOC_003904"; transcript_id "TCONS_00007311"; exon_number "3"; oId "CUFF.4131.2"; tss_id "TSS5325";
chr13	Cufflinks	exon	65381570	65381696	.	+	.	gene_id "XLOC_003904"; transcript_id "TCONS_00007311"; exon_number "4"; oId "CUFF.4131.2"; tss_id "TSS5325";
chr13	Cufflinks	exon	65386229	65386324	.	+	.	gene_id "XLOC_003904"; transcript_id "TCONS_00007311"; exon_number "5"; oId "CUFF.4131.2"; tss_id "TSS5325";
chr13	Cufflinks	exon	65393131	65393613	.	+	.	gene_id "XLOC_003904"; transcript_id "TCONS_00007311"; exon_number "6"; oId "CUFF.4131.2"; tss_id "TSS5325";
chr13	Cufflinks	exon	65395704	65395792	.	+	.	gene_id "XLOC_003904"; transcript_id "TCONS_00007311"; exon_number "7"; oId "CUFF.4131.2"; tss_id "TSS5325";
chr13	Cufflinks	exon	65396908	65397034	.	+	.	gene_id "XLOC_003904"; transcript_id "TCONS_00007311"; exon_number "8"; oId "CUFF.4131.2"; tss_id "TSS5325";
chr13	Cufflinks	exon	65397371	65405530	.	+	.	gene_id "XLOC_003904"; transcript_id "TCONS_00007311"; exon_number "9"; oId "CUFF.4131.2"; tss_id "TSS5325";
chr13	Cufflinks	exon	65379929	65380150	.	+	.	gene_id "XLOC_003904"; transcript_id "TCONS_00007310"; exon_number "1"; oId "CUFF.4131.1"; tss_id "TSS5325";
chr13	Cufflinks	exon	65380238	65380295	.	+	.	gene_id "XLOC_003904"; transcript_id "TCONS_00007310"; exon_number "2"; oId "CUFF.4131.1"; tss_id "TSS5325";
chr13	Cufflinks	exon	65380569	65380648	.	+	.	gene_id "XLOC_003904"; transcript_id "TCONS_00007310"; exon_number "3"; oId "CUFF.4131.1"; tss_id "TSS5325";
chr13	Cufflinks	exon	65381570	65381696	.	+	.	gene_id "XLOC_003904"; transcript_id "TCONS_00007310"; exon_number "4"; oId "CUFF.4131.1"; tss_id "TSS5325";
chr13	Cufflinks	exon	65386229	65386324	.	+	.	gene_id "XLOC_003904"; transcript_id "TCONS_00007310"; exon_number "5"; oId "CUFF.4131.1"; tss_id "TSS5325";
chr13	Cufflinks	exon	65393131	65393613	.	+	.	gene_id "XLOC_003904"; transcript_id "TCONS_00007310"; exon_number "6"; oId "CUFF.4131.1"; tss_id "TSS5325";
chr13	Cufflinks	exon	65395704	65395792	.	+	.	gene_id "XLOC_003904"; transcript_id "TCONS_00007310"; exon_number "7"; oId "CUFF.4131.1"; tss_id "TSS5325";
chr13	Cufflinks	exon	65396908	65397034	.	+	.	gene_id "XLOC_003904"; transcript_id "TCONS_00007310"; exon_number "8"; oId "CUFF.4131.1"; tss_id "TSS5325";
chr13	Cufflinks	exon	65397371	65405530	.	+	.	gene_id "XLOC_003904"; transcript_id "TCONS_00007310"; exon_number "9"; oId "CUFF.4131.1"; tss_id "TSS5325";
chr13	Cufflinks	exon	65379977	65380406	.	+	.	gene_id "XLOC_003904"; transcript_id "TCONS_00007313"; exon_number "1"; oId "CUFF.4131.4"; tss_id "TSS5325";
chr13	Cufflinks	exon	65380569	65380648	.	+	.	gene_id "XLOC_003904"; transcript_id "TCONS_00007313"; exon_number "2"; oId "CUFF.4131.4"; tss_id "TSS5325";
chr13	Cufflinks	exon	65381570	65381696	.	+	.	gene_id "XLOC_003904"; transcript_id "TCONS_00007313"; exon_number "3"; oId "CUFF.4131.4"; tss_id "TSS5325";
chr13	Cufflinks	exon	65386229	65386324	.	+	.	gene_id "XLOC_003904"; transcript_id "TCONS_00007313"; exon_number "4"; oId "CUFF.4131.4"; tss_id "TSS5325";
chr13	Cufflinks	exon	65393275	65393613	.	+	.	gene_id "XLOC_003904"; transcript_id "TCONS_00007313"; exon_number "5"; oId "CUFF.4131.4"; tss_id "TSS5325";
chr13	Cufflinks	exon	65395704	65395792	.	+	.	gene_id "XLOC_003904"; transcript_id "TCONS_00007313"; exon_number "6"; oId "CUFF.4131.4"; tss_id "TSS5325";
chr13	Cufflinks	exon	65397371	65405530	.	+	.	gene_id "XLOC_003904"; transcript_id "TCONS_00007313"; exon_number "7"; oId "CUFF.4131.4"; tss_id "TSS5325";
chr13	Cufflinks	exon	65380196	65380295	.	+	.	gene_id "XLOC_003904"; transcript_id "TCONS_00007314"; exon_number "1"; oId "CUFF.4131.5"; tss_id "TSS5326";
chr13	Cufflinks	exon	65380569	65380648	.	+	.	gene_id "XLOC_003904"; transcript_id "TCONS_00007314"; exon_number "2"; oId "CUFF.4131.5"; tss_id "TSS5326";
chr13	Cufflinks	exon	65381570	65381696	.	+	.	gene_id "XLOC_003904"; transcript_id "TCONS_00007314"; exon_number "3"; oId "CUFF.4131.5"; tss_id "TSS5326";
chr13	Cufflinks	exon	65386229	65386324	.	+	.	gene_id "XLOC_003904"; transcript_id "TCONS_00007314"; exon_number "4"; oId "CUFF.4131.5"; tss_id "TSS5326";
chr13	Cufflinks	exon	65393275	65393613	.	+	.	gene_id "XLOC_003904"; transcript_id "TCONS_00007314"; exon_number "5"; oId "CUFF.4131.5"; tss_id "TSS5326";
chr13	Cufflinks	exon	65395704	65395792	.	+	.	gene_id "XLOC_003904"; transcript_id "TCONS_00007314"; exon_number "6"; oId "CUFF.4131.5"; tss_id "TSS5326";
chr13	Cufflinks	exon	65396908	65397034	.	+	.	gene_id "XLOC_003904"; transcript_id "TCONS_00007314"; exon_number "7"; oId "CUFF.4131.5"; tss_id "TSS5326";
chr13	Cufflinks	exon	65397371	65405530	.	+	.	gene_id "XLOC_003904"; transcript_id "TCONS_00007314"; exon_number "8"; oId "CUFF.4131.5"; tss_id "TSS5326";
chr13	Cufflinks	exon	65604874	65604980	.	+	.	gene_id "XLOC_003905"; transcript_id "TCONS_00007315"; exon_number "1"; oId "CUFF.4145.1"; tss_id "TSS5327";
chr13	Cufflinks	exon	65611315	65611441	.	+	.	gene_id "XLOC_003905"; transcript_id "TCONS_00007315"; exon_number "2"; oId "CUFF.4145.1"; tss_id "TSS5327";
chr13	Cufflinks	exon	65611642	65611702	.	+	.	gene_id "XLOC_003905"; transcript_id "TCONS_00007315"; exon_number "3"; oId "CUFF.4145.1"; tss_id "TSS5327";
chr13	Cufflinks	exon	65612836	65613284	.	+	.	gene_id "XLOC_003905"; transcript_id "TCONS_00007315"; exon_number "4"; oId "CUFF.4145.1"; tss_id "TSS5327";
chr13	Cufflinks	exon	65613453	65616797	.	+	.	gene_id "XLOC_003905"; transcript_id "TCONS_00007315"; exon_number "5"; oId "CUFF.4145.1"; tss_id "TSS5327";
chr13	Cufflinks	exon	65604896	65604980	.	+	.	gene_id "XLOC_003905"; transcript_id "TCONS_00007316"; exon_number "1"; oId "CUFF.4145.2"; tss_id "TSS5327";
chr13	Cufflinks	exon	65611315	65611441	.	+	.	gene_id "XLOC_003905"; transcript_id "TCONS_00007316"; exon_number "2"; oId "CUFF.4145.2"; tss_id "TSS5327";
chr13	Cufflinks	exon	65611642	65611702	.	+	.	gene_id "XLOC_003905"; transcript_id "TCONS_00007316"; exon_number "3"; oId "CUFF.4145.2"; tss_id "TSS5327";
chr13	Cufflinks	exon	65612836	65612948	.	+	.	gene_id "XLOC_003905"; transcript_id "TCONS_00007316"; exon_number "4"; oId "CUFF.4145.2"; tss_id "TSS5327";
chr13	Cufflinks	exon	65613453	65613620	.	+	.	gene_id "XLOC_003905"; transcript_id "TCONS_00007316"; exon_number "5"; oId "CUFF.4145.2"; tss_id "TSS5327";
chr13	Cufflinks	exon	65613789	65616797	.	+	.	gene_id "XLOC_003905"; transcript_id "TCONS_00007316"; exon_number "6"; oId "CUFF.4145.2"; tss_id "TSS5327";
chr13	Cufflinks	exon	65740726	65740826	.	+	.	gene_id "XLOC_003907"; transcript_id "TCONS_00007318"; exon_number "1"; oId "CUFF.4138.1"; tss_id "TSS5329";
chr13	Cufflinks	exon	65747146	65747272	.	+	.	gene_id "XLOC_003907"; transcript_id "TCONS_00007318"; exon_number "2"; oId "CUFF.4138.1"; tss_id "TSS5329";
chr13	Cufflinks	exon	65747473	65747533	.	+	.	gene_id "XLOC_003907"; transcript_id "TCONS_00007318"; exon_number "3"; oId "CUFF.4138.1"; tss_id "TSS5329";
chr13	Cufflinks	exon	65748709	65752120	.	+	.	gene_id "XLOC_003907"; transcript_id "TCONS_00007318"; exon_number "4"; oId "CUFF.4138.1"; tss_id "TSS5329";
chr13	Cufflinks	exon	66051494	66051625	.	+	.	gene_id "XLOC_003910"; transcript_id "TCONS_00007321"; exon_number "1"; oId "CUFF.4142.1"; tss_id "TSS5332";
chr13	Cufflinks	exon	66056967	66057093	.	+	.	gene_id "XLOC_003910"; transcript_id "TCONS_00007321"; exon_number "2"; oId "CUFF.4142.1"; tss_id "TSS5332";
chr13	Cufflinks	exon	66057286	66057346	.	+	.	gene_id "XLOC_003910"; transcript_id "TCONS_00007321"; exon_number "3"; oId "CUFF.4142.1"; tss_id "TSS5332";
chr13	Cufflinks	exon	66058912	66059528	.	+	.	gene_id "XLOC_003910"; transcript_id "TCONS_00007321"; exon_number "4"; oId "CUFF.4142.1"; tss_id "TSS5332";
chr13	Cufflinks	exon	66059697	66061984	.	+	.	gene_id "XLOC_003910"; transcript_id "TCONS_00007321"; exon_number "5"; oId "CUFF.4142.1"; tss_id "TSS5332";
chr13	Cufflinks	exon	66214342	66214496	.	+	.	gene_id "XLOC_003916"; transcript_id "TCONS_00007328"; exon_number "1"; oId "CUFF.4154.1"; tss_id "TSS5339";
chr13	Cufflinks	exon	66220573	66220699	.	+	.	gene_id "XLOC_003916"; transcript_id "TCONS_00007328"; exon_number "2"; oId "CUFF.4154.1"; tss_id "TSS5339";
chr13	Cufflinks	exon	66220900	66220960	.	+	.	gene_id "XLOC_003916"; transcript_id "TCONS_00007328"; exon_number "3"; oId "CUFF.4154.1"; tss_id "TSS5339";
chr13	Cufflinks	exon	66262320	66262446	.	+	.	gene_id "XLOC_003916"; transcript_id "TCONS_00007328"; exon_number "4"; oId "CUFF.4154.1"; tss_id "TSS5339";
chr13	Cufflinks	exon	66262631	66262691	.	+	.	gene_id "XLOC_003916"; transcript_id "TCONS_00007328"; exon_number "5"; oId "CUFF.4154.1"; tss_id "TSS5339";
chr13	Cufflinks	exon	66263865	66266676	.	+	.	gene_id "XLOC_003916"; transcript_id "TCONS_00007328"; exon_number "6"; oId "CUFF.4154.1"; tss_id "TSS5339";
chr13	Cufflinks	exon	66418552	66420131	.	+	.	gene_id "XLOC_003918"; transcript_id "TCONS_00007330"; exon_number "1"; oId "CUFF.4155.1"; tss_id "TSS5341";
chr13	Cufflinks	exon	66664845	66664955	.	+	.	gene_id "XLOC_003920"; transcript_id "TCONS_00007332"; exon_number "1"; oId "CUFF.4174.1"; tss_id "TSS5343";
chr13	Cufflinks	exon	66673855	66673981	.	+	.	gene_id "XLOC_003920"; transcript_id "TCONS_00007332"; exon_number "2"; oId "CUFF.4174.1"; tss_id "TSS5343";
chr13	Cufflinks	exon	66674181	66674241	.	+	.	gene_id "XLOC_003920"; transcript_id "TCONS_00007332"; exon_number "3"; oId "CUFF.4174.1"; tss_id "TSS5343";
chr13	Cufflinks	exon	66677402	66678494	.	+	.	gene_id "XLOC_003920"; transcript_id "TCONS_00007332"; exon_number "4"; oId "CUFF.4174.1"; tss_id "TSS5343";
chr13	Cufflinks	exon	66664852	66664955	.	+	.	gene_id "XLOC_003920"; transcript_id "TCONS_00007333"; exon_number "1"; oId "CUFF.4174.2"; tss_id "TSS5343";
chr13	Cufflinks	exon	66697184	66697310	.	+	.	gene_id "XLOC_003920"; transcript_id "TCONS_00007333"; exon_number "2"; oId "CUFF.4174.2"; tss_id "TSS5343";
chr13	Cufflinks	exon	66697511	66697571	.	+	.	gene_id "XLOC_003920"; transcript_id "TCONS_00007333"; exon_number "3"; oId "CUFF.4174.2"; tss_id "TSS5343";
chr13	Cufflinks	exon	66698726	66699258	.	+	.	gene_id "XLOC_003920"; transcript_id "TCONS_00007333"; exon_number "4"; oId "CUFF.4174.2"; tss_id "TSS5343";
chr13	Cufflinks	exon	66699343	66700970	.	+	.	gene_id "XLOC_003920"; transcript_id "TCONS_00007333"; exon_number "5"; oId "CUFF.4174.2"; tss_id "TSS5343";
chr13	Cufflinks	exon	66670379	66670560	.	+	.	gene_id "XLOC_003920"; transcript_id "TCONS_00007334"; exon_number "1"; oId "CUFF.4174.3"; tss_id "TSS5344";
chr13	Cufflinks	exon	66673855	66673981	.	+	.	gene_id "XLOC_003920"; transcript_id "TCONS_00007334"; exon_number "2"; oId "CUFF.4174.3"; tss_id "TSS5344";
chr13	Cufflinks	exon	66674181	66674241	.	+	.	gene_id "XLOC_003920"; transcript_id "TCONS_00007334"; exon_number "3"; oId "CUFF.4174.3"; tss_id "TSS5344";
chr13	Cufflinks	exon	66675385	66678494	.	+	.	gene_id "XLOC_003920"; transcript_id "TCONS_00007334"; exon_number "4"; oId "CUFF.4174.3"; tss_id "TSS5344";
chr13	Cufflinks	exon	66673568	66673981	.	+	.	gene_id "XLOC_003920"; transcript_id "TCONS_00007335"; exon_number "1"; oId "CUFF.4174.4"; tss_id "TSS5345";
chr13	Cufflinks	exon	66674181	66674241	.	+	.	gene_id "XLOC_003920"; transcript_id "TCONS_00007335"; exon_number "2"; oId "CUFF.4174.4"; tss_id "TSS5345";
chr13	Cufflinks	exon	66675385	66675704	.	+	.	gene_id "XLOC_003920"; transcript_id "TCONS_00007335"; exon_number "3"; oId "CUFF.4174.4"; tss_id "TSS5345";
chr13	Cufflinks	exon	66676041	66678494	.	+	.	gene_id "XLOC_003920"; transcript_id "TCONS_00007335"; exon_number "4"; oId "CUFF.4174.4"; tss_id "TSS5345";
chr13	Cufflinks	exon	66689482	66690221	.	+	.	gene_id "XLOC_003920"; transcript_id "TCONS_00007337"; exon_number "1"; oId "CUFF.4174.5"; tss_id "TSS5346";
chr13	Cufflinks	exon	66697184	66697310	.	+	.	gene_id "XLOC_003920"; transcript_id "TCONS_00007337"; exon_number "2"; oId "CUFF.4174.5"; tss_id "TSS5346";
chr13	Cufflinks	exon	66697511	66697571	.	+	.	gene_id "XLOC_003920"; transcript_id "TCONS_00007337"; exon_number "3"; oId "CUFF.4174.5"; tss_id "TSS5346";
chr13	Cufflinks	exon	66698726	66700970	.	+	.	gene_id "XLOC_003920"; transcript_id "TCONS_00007337"; exon_number "4"; oId "CUFF.4174.5"; tss_id "TSS5346";
chr13	Cufflinks	exon	67229192	67229250	.	+	.	gene_id "XLOC_003928"; transcript_id "TCONS_00007345"; exon_number "1"; oId "CUFF.4166.1"; tss_id "TSS5355";
chr13	Cufflinks	exon	67237654	67237780	.	+	.	gene_id "XLOC_003928"; transcript_id "TCONS_00007345"; exon_number "2"; oId "CUFF.4166.1"; tss_id "TSS5355";
chr13	Cufflinks	exon	67238246	67238341	.	+	.	gene_id "XLOC_003928"; transcript_id "TCONS_00007345"; exon_number "3"; oId "CUFF.4166.1"; tss_id "TSS5355";
chr13	Cufflinks	exon	67239552	67243433	.	+	.	gene_id "XLOC_003928"; transcript_id "TCONS_00007345"; exon_number "4"; oId "CUFF.4166.1"; tss_id "TSS5355";
chr13	Cufflinks	exon	67268746	67268817	.	+	.	gene_id "XLOC_003929"; transcript_id "TCONS_00007346"; exon_number "1"; oId "CUFF.4182.1"; tss_id "TSS5356";
chr13	Cufflinks	exon	67277430	67277510	.	+	.	gene_id "XLOC_003929"; transcript_id "TCONS_00007346"; exon_number "2"; oId "CUFF.4182.1"; tss_id "TSS5356";
chr13	Cufflinks	exon	67278001	67278096	.	+	.	gene_id "XLOC_003929"; transcript_id "TCONS_00007346"; exon_number "3"; oId "CUFF.4182.1"; tss_id "TSS5356";
chr13	Cufflinks	exon	67282685	67284981	.	+	.	gene_id "XLOC_003929"; transcript_id "TCONS_00007346"; exon_number "4"; oId "CUFF.4182.1"; tss_id "TSS5356";
chr13	Cufflinks	exon	67276577	67276800	.	+	.	gene_id "XLOC_003929"; transcript_id "TCONS_00007347"; exon_number "1"; oId "CUFF.4182.2"; tss_id "TSS5357";
chr13	Cufflinks	exon	67277384	67277510	.	+	.	gene_id "XLOC_003929"; transcript_id "TCONS_00007347"; exon_number "2"; oId "CUFF.4182.2"; tss_id "TSS5357";
chr13	Cufflinks	exon	67278001	67278096	.	+	.	gene_id "XLOC_003929"; transcript_id "TCONS_00007347"; exon_number "3"; oId "CUFF.4182.2"; tss_id "TSS5357";
chr13	Cufflinks	exon	67282685	67284981	.	+	.	gene_id "XLOC_003929"; transcript_id "TCONS_00007347"; exon_number "4"; oId "CUFF.4182.2"; tss_id "TSS5357";
chr13	Cufflinks	exon	67880675	67880756	.	+	.	gene_id "XLOC_003932"; transcript_id "TCONS_00007355"; exon_number "1"; oId "CUFF.4201.2"; tss_id "TSS5361";
chr13	Cufflinks	exon	67884727	67884853	.	+	.	gene_id "XLOC_003932"; transcript_id "TCONS_00007355"; exon_number "2"; oId "CUFF.4201.2"; tss_id "TSS5361";
chr13	Cufflinks	exon	67885331	67885426	.	+	.	gene_id "XLOC_003932"; transcript_id "TCONS_00007355"; exon_number "3"; oId "CUFF.4201.2"; tss_id "TSS5361";
chr13	Cufflinks	exon	67887096	67890325	.	+	.	gene_id "XLOC_003932"; transcript_id "TCONS_00007355"; exon_number "4"; oId "CUFF.4201.2"; tss_id "TSS5361";
chr13	Cufflinks	exon	67914768	67914833	.	+	.	gene_id "XLOC_003933"; transcript_id "TCONS_00007362"; exon_number "1"; oId "CUFF.4199.1"; tss_id "TSS5366";
chr13	Cufflinks	exon	67923221	67923304	.	+	.	gene_id "XLOC_003933"; transcript_id "TCONS_00007362"; exon_number "2"; oId "CUFF.4199.1"; tss_id "TSS5366";
chr13	Cufflinks	exon	67924037	67924132	.	+	.	gene_id "XLOC_003933"; transcript_id "TCONS_00007362"; exon_number "3"; oId "CUFF.4199.1"; tss_id "TSS5366";
chr13	Cufflinks	exon	67925921	67928606	.	+	.	gene_id "XLOC_003933"; transcript_id "TCONS_00007362"; exon_number "4"; oId "CUFF.4199.1"; tss_id "TSS5366";
chr13	Cufflinks	exon	67914776	67914833	.	+	.	gene_id "XLOC_003933"; transcript_id "TCONS_00007363"; exon_number "1"; oId "CUFF.4199.2"; tss_id "TSS5366";
chr13	Cufflinks	exon	67923178	67923304	.	+	.	gene_id "XLOC_003933"; transcript_id "TCONS_00007363"; exon_number "2"; oId "CUFF.4199.2"; tss_id "TSS5366";
chr13	Cufflinks	exon	67924037	67924132	.	+	.	gene_id "XLOC_003933"; transcript_id "TCONS_00007363"; exon_number "3"; oId "CUFF.4199.2"; tss_id "TSS5366";
chr13	Cufflinks	exon	67925921	67928606	.	+	.	gene_id "XLOC_003933"; transcript_id "TCONS_00007363"; exon_number "4"; oId "CUFF.4199.2"; tss_id "TSS5366";
chr13	Cufflinks	exon	21478875	21480575	.	-	.	gene_id "XLOC_004107"; transcript_id "TCONS_00007663"; exon_number "1"; oId "CUFF.3848.1"; tss_id "TSS5590";
chr13	Cufflinks	exon	21485831	21485954	.	-	.	gene_id "XLOC_004107"; transcript_id "TCONS_00007663"; exon_number "2"; oId "CUFF.3848.1"; tss_id "TSS5590";
chr13	Cufflinks	exon	21486386	21486450	.	-	.	gene_id "XLOC_004107"; transcript_id "TCONS_00007663"; exon_number "3"; oId "CUFF.3848.1"; tss_id "TSS5590";
chr13	Cufflinks	exon	21486628	21486775	.	-	.	gene_id "XLOC_004107"; transcript_id "TCONS_00007663"; exon_number "4"; oId "CUFF.3848.1"; tss_id "TSS5590";
chr13	Cufflinks	exon	21494261	21494476	.	-	.	gene_id "XLOC_004107"; transcript_id "TCONS_00007663"; exon_number "5"; oId "CUFF.3848.1"; tss_id "TSS5590";
chr13	Cufflinks	exon	21478875	21480575	.	-	.	gene_id "XLOC_004107"; transcript_id "TCONS_00007664"; exon_number "1"; oId "CUFF.3848.2"; tss_id "TSS5590";
chr13	Cufflinks	exon	21485831	21485954	.	-	.	gene_id "XLOC_004107"; transcript_id "TCONS_00007664"; exon_number "2"; oId "CUFF.3848.2"; tss_id "TSS5590";
chr13	Cufflinks	exon	21486386	21486450	.	-	.	gene_id "XLOC_004107"; transcript_id "TCONS_00007664"; exon_number "3"; oId "CUFF.3848.2"; tss_id "TSS5590";
chr13	Cufflinks	exon	21486628	21486775	.	-	.	gene_id "XLOC_004107"; transcript_id "TCONS_00007664"; exon_number "4"; oId "CUFF.3848.2"; tss_id "TSS5590";
chr13	Cufflinks	exon	21487969	21488443	.	-	.	gene_id "XLOC_004107"; transcript_id "TCONS_00007664"; exon_number "5"; oId "CUFF.3848.2"; tss_id "TSS5590";
chr13	Cufflinks	exon	21494541	21494566	.	-	.	gene_id "XLOC_004107"; transcript_id "TCONS_00007664"; exon_number "6"; oId "CUFF.3848.2"; tss_id "TSS5590";
chr13	Cufflinks	exon	21478875	21485954	.	-	.	gene_id "XLOC_004107"; transcript_id "TCONS_00007665"; exon_number "1"; oId "CUFF.3848.3"; tss_id "TSS5590";
chr13	Cufflinks	exon	21486386	21486450	.	-	.	gene_id "XLOC_004107"; transcript_id "TCONS_00007665"; exon_number "2"; oId "CUFF.3848.3"; tss_id "TSS5590";
chr13	Cufflinks	exon	21486628	21488446	.	-	.	gene_id "XLOC_004107"; transcript_id "TCONS_00007665"; exon_number "3"; oId "CUFF.3848.3"; tss_id "TSS5590";
chr13	Cufflinks	exon	21494261	21494572	.	-	.	gene_id "XLOC_004107"; transcript_id "TCONS_00007665"; exon_number "4"; oId "CUFF.3848.3"; tss_id "TSS5590";
chr13	Cufflinks	exon	21478875	21480575	.	-	.	gene_id "XLOC_004107"; transcript_id "TCONS_00007668"; exon_number "1"; oId "CUFF.3848.6"; tss_id "TSS5590";
chr13	Cufflinks	exon	21485831	21485954	.	-	.	gene_id "XLOC_004107"; transcript_id "TCONS_00007668"; exon_number "2"; oId "CUFF.3848.6"; tss_id "TSS5590";
chr13	Cufflinks	exon	21486386	21486450	.	-	.	gene_id "XLOC_004107"; transcript_id "TCONS_00007668"; exon_number "3"; oId "CUFF.3848.6"; tss_id "TSS5590";
chr13	Cufflinks	exon	21486628	21486775	.	-	.	gene_id "XLOC_004107"; transcript_id "TCONS_00007668"; exon_number "4"; oId "CUFF.3848.6"; tss_id "TSS5590";
chr13	Cufflinks	exon	21487969	21488446	.	-	.	gene_id "XLOC_004107"; transcript_id "TCONS_00007668"; exon_number "5"; oId "CUFF.3848.6"; tss_id "TSS5590";
chr13	Cufflinks	exon	21494261	21494585	.	-	.	gene_id "XLOC_004107"; transcript_id "TCONS_00007668"; exon_number "6"; oId "CUFF.3848.6"; tss_id "TSS5590";
chr13	Cufflinks	exon	21478875	21480575	.	-	.	gene_id "XLOC_004107"; transcript_id "TCONS_00007667"; exon_number "1"; oId "CUFF.3848.5"; tss_id "TSS5590";
chr13	Cufflinks	exon	21485831	21485954	.	-	.	gene_id "XLOC_004107"; transcript_id "TCONS_00007667"; exon_number "2"; oId "CUFF.3848.5"; tss_id "TSS5590";
chr13	Cufflinks	exon	21486386	21486450	.	-	.	gene_id "XLOC_004107"; transcript_id "TCONS_00007667"; exon_number "3"; oId "CUFF.3848.5"; tss_id "TSS5590";
chr13	Cufflinks	exon	21486628	21486775	.	-	.	gene_id "XLOC_004107"; transcript_id "TCONS_00007667"; exon_number "4"; oId "CUFF.3848.5"; tss_id "TSS5590";
chr13	Cufflinks	exon	21487969	21488446	.	-	.	gene_id "XLOC_004107"; transcript_id "TCONS_00007667"; exon_number "5"; oId "CUFF.3848.5"; tss_id "TSS5590";
chr13	Cufflinks	exon	21494541	21494585	.	-	.	gene_id "XLOC_004107"; transcript_id "TCONS_00007667"; exon_number "6"; oId "CUFF.3848.5"; tss_id "TSS5590";
chr13	Cufflinks	exon	21478875	21480575	.	-	.	gene_id "XLOC_004107"; transcript_id "TCONS_00007666"; exon_number "1"; oId "CUFF.3848.4"; tss_id "TSS5590";
chr13	Cufflinks	exon	21485831	21485954	.	-	.	gene_id "XLOC_004107"; transcript_id "TCONS_00007666"; exon_number "2"; oId "CUFF.3848.4"; tss_id "TSS5590";
chr13	Cufflinks	exon	21486386	21486450	.	-	.	gene_id "XLOC_004107"; transcript_id "TCONS_00007666"; exon_number "3"; oId "CUFF.3848.4"; tss_id "TSS5590";
chr13	Cufflinks	exon	21486628	21486775	.	-	.	gene_id "XLOC_004107"; transcript_id "TCONS_00007666"; exon_number "4"; oId "CUFF.3848.4"; tss_id "TSS5590";
chr13	Cufflinks	exon	21487969	21494585	.	-	.	gene_id "XLOC_004107"; transcript_id "TCONS_00007666"; exon_number "5"; oId "CUFF.3848.4"; tss_id "TSS5590";
chr13	Cufflinks	exon	21534043	21537698	.	-	.	gene_id "XLOC_004108"; transcript_id "TCONS_00007669"; exon_number "1"; oId "CUFF.3849.3"; tss_id "TSS5591";
chr13	Cufflinks	exon	21539655	21539763	.	-	.	gene_id "XLOC_004108"; transcript_id "TCONS_00007669"; exon_number "2"; oId "CUFF.3849.3"; tss_id "TSS5591";
chr13	Cufflinks	exon	21541143	21541202	.	-	.	gene_id "XLOC_004108"; transcript_id "TCONS_00007669"; exon_number "3"; oId "CUFF.3849.3"; tss_id "TSS5591";
chr13	Cufflinks	exon	21541310	21541385	.	-	.	gene_id "XLOC_004108"; transcript_id "TCONS_00007669"; exon_number "4"; oId "CUFF.3849.3"; tss_id "TSS5591";
chr13	Cufflinks	exon	21545447	21545579	.	-	.	gene_id "XLOC_004108"; transcript_id "TCONS_00007669"; exon_number "5"; oId "CUFF.3849.3"; tss_id "TSS5591";
chr13	Cufflinks	exon	21534043	21537698	.	-	.	gene_id "XLOC_004108"; transcript_id "TCONS_00007672"; exon_number "1"; oId "CUFF.3849.4"; tss_id "TSS5591";
chr13	Cufflinks	exon	21539655	21539763	.	-	.	gene_id "XLOC_004108"; transcript_id "TCONS_00007672"; exon_number "2"; oId "CUFF.3849.4"; tss_id "TSS5591";
chr13	Cufflinks	exon	21540036	21540353	.	-	.	gene_id "XLOC_004108"; transcript_id "TCONS_00007672"; exon_number "3"; oId "CUFF.3849.4"; tss_id "TSS5591";
chr13	Cufflinks	exon	21541143	21541202	.	-	.	gene_id "XLOC_004108"; transcript_id "TCONS_00007672"; exon_number "4"; oId "CUFF.3849.4"; tss_id "TSS5591";
chr13	Cufflinks	exon	21541310	21541385	.	-	.	gene_id "XLOC_004108"; transcript_id "TCONS_00007672"; exon_number "5"; oId "CUFF.3849.4"; tss_id "TSS5591";
chr13	Cufflinks	exon	21545447	21545604	.	-	.	gene_id "XLOC_004108"; transcript_id "TCONS_00007672"; exon_number "6"; oId "CUFF.3849.4"; tss_id "TSS5591";
chr13	Cufflinks	exon	21534043	21537698	.	-	.	gene_id "XLOC_004108"; transcript_id "TCONS_00007671"; exon_number "1"; oId "CUFF.3849.2"; tss_id "TSS5591";
chr13	Cufflinks	exon	21539655	21539763	.	-	.	gene_id "XLOC_004108"; transcript_id "TCONS_00007671"; exon_number "2"; oId "CUFF.3849.2"; tss_id "TSS5591";
chr13	Cufflinks	exon	21540036	21541202	.	-	.	gene_id "XLOC_004108"; transcript_id "TCONS_00007671"; exon_number "3"; oId "CUFF.3849.2"; tss_id "TSS5591";
chr13	Cufflinks	exon	21541310	21541385	.	-	.	gene_id "XLOC_004108"; transcript_id "TCONS_00007671"; exon_number "4"; oId "CUFF.3849.2"; tss_id "TSS5591";
chr13	Cufflinks	exon	21545447	21545604	.	-	.	gene_id "XLOC_004108"; transcript_id "TCONS_00007671"; exon_number "5"; oId "CUFF.3849.2"; tss_id "TSS5591";
chr13	Cufflinks	exon	21534043	21537698	.	-	.	gene_id "XLOC_004108"; transcript_id "TCONS_00007670"; exon_number "1"; oId "CUFF.3849.1"; tss_id "TSS5591";
chr13	Cufflinks	exon	21539655	21539763	.	-	.	gene_id "XLOC_004108"; transcript_id "TCONS_00007670"; exon_number "2"; oId "CUFF.3849.1"; tss_id "TSS5591";
chr13	Cufflinks	exon	21541310	21541385	.	-	.	gene_id "XLOC_004108"; transcript_id "TCONS_00007670"; exon_number "3"; oId "CUFF.3849.1"; tss_id "TSS5591";
chr13	Cufflinks	exon	21545447	21545604	.	-	.	gene_id "XLOC_004108"; transcript_id "TCONS_00007670"; exon_number "4"; oId "CUFF.3849.1"; tss_id "TSS5591";
chr13	Cufflinks	exon	21605015	21612831	.	-	.	gene_id "XLOC_004110"; transcript_id "TCONS_00007674"; exon_number "1"; oId "CUFF.3854.1"; tss_id "TSS5593";
chr13	Cufflinks	exon	21613655	21613778	.	-	.	gene_id "XLOC_004110"; transcript_id "TCONS_00007674"; exon_number "2"; oId "CUFF.3854.1"; tss_id "TSS5593";
chr13	Cufflinks	exon	21614093	21614184	.	-	.	gene_id "XLOC_004110"; transcript_id "TCONS_00007674"; exon_number "3"; oId "CUFF.3854.1"; tss_id "TSS5593";
chr13	Cufflinks	exon	21617007	21617175	.	-	.	gene_id "XLOC_004110"; transcript_id "TCONS_00007674"; exon_number "4"; oId "CUFF.3854.1"; tss_id "TSS5593";
chr13	Cufflinks	exon	21618388	21618887	.	-	.	gene_id "XLOC_004110"; transcript_id "TCONS_00007674"; exon_number "5"; oId "CUFF.3854.1"; tss_id "TSS5593";
chr13	Cufflinks	exon	21622814	21622914	.	-	.	gene_id "XLOC_004110"; transcript_id "TCONS_00007674"; exon_number "6"; oId "CUFF.3854.1"; tss_id "TSS5593";
chr13	Cufflinks	exon	21605015	21612831	.	-	.	gene_id "XLOC_004110"; transcript_id "TCONS_00007675"; exon_number "1"; oId "CUFF.3854.2"; tss_id "TSS5593";
chr13	Cufflinks	exon	21613655	21613778	.	-	.	gene_id "XLOC_004110"; transcript_id "TCONS_00007675"; exon_number "2"; oId "CUFF.3854.2"; tss_id "TSS5593";
chr13	Cufflinks	exon	21614093	21614184	.	-	.	gene_id "XLOC_004110"; transcript_id "TCONS_00007675"; exon_number "3"; oId "CUFF.3854.2"; tss_id "TSS5593";
chr13	Cufflinks	exon	21617007	21617175	.	-	.	gene_id "XLOC_004110"; transcript_id "TCONS_00007675"; exon_number "4"; oId "CUFF.3854.2"; tss_id "TSS5593";
chr13	Cufflinks	exon	21618388	21618890	.	-	.	gene_id "XLOC_004110"; transcript_id "TCONS_00007675"; exon_number "5"; oId "CUFF.3854.2"; tss_id "TSS5593";
chr13	Cufflinks	exon	21622814	21622945	.	-	.	gene_id "XLOC_004110"; transcript_id "TCONS_00007675"; exon_number "6"; oId "CUFF.3854.2"; tss_id "TSS5593";
chr13	Cufflinks	exon	23444870	23449582	.	-	.	gene_id "XLOC_004121"; transcript_id "TCONS_00007692"; exon_number "1"; oId "CUFF.3872.1"; tss_id "TSS5606";
chr13	Cufflinks	exon	23454672	23454744	.	-	.	gene_id "XLOC_004121"; transcript_id "TCONS_00007692"; exon_number "2"; oId "CUFF.3872.1"; tss_id "TSS5606";
chr13	Cufflinks	exon	23459989	23460074	.	-	.	gene_id "XLOC_004121"; transcript_id "TCONS_00007692"; exon_number "3"; oId "CUFF.3872.1"; tss_id "TSS5606";
chr13	Cufflinks	exon	23460726	23460942	.	-	.	gene_id "XLOC_004121"; transcript_id "TCONS_00007692"; exon_number "4"; oId "CUFF.3872.1"; tss_id "TSS5606";
chr13	Cufflinks	exon	23444870	23449582	.	-	.	gene_id "XLOC_004121"; transcript_id "TCONS_00007693"; exon_number "1"; oId "CUFF.3872.4"; tss_id "TSS5607";
chr13	Cufflinks	exon	23454672	23454744	.	-	.	gene_id "XLOC_004121"; transcript_id "TCONS_00007693"; exon_number "2"; oId "CUFF.3872.4"; tss_id "TSS5607";
chr13	Cufflinks	exon	23459989	23460074	.	-	.	gene_id "XLOC_004121"; transcript_id "TCONS_00007693"; exon_number "3"; oId "CUFF.3872.4"; tss_id "TSS5607";
chr13	Cufflinks	exon	23461004	23461058	.	-	.	gene_id "XLOC_004121"; transcript_id "TCONS_00007693"; exon_number "4"; oId "CUFF.3872.4"; tss_id "TSS5607";
chr13	Cufflinks	exon	23444870	23449582	.	-	.	gene_id "XLOC_004121"; transcript_id "TCONS_00007695"; exon_number "1"; oId "CUFF.3872.3"; tss_id "TSS5607";
chr13	Cufflinks	exon	23454449	23454523	.	-	.	gene_id "XLOC_004121"; transcript_id "TCONS_00007695"; exon_number "2"; oId "CUFF.3872.3"; tss_id "TSS5607";
chr13	Cufflinks	exon	23454672	23454744	.	-	.	gene_id "XLOC_004121"; transcript_id "TCONS_00007695"; exon_number "3"; oId "CUFF.3872.3"; tss_id "TSS5607";
chr13	Cufflinks	exon	23459989	23460074	.	-	.	gene_id "XLOC_004121"; transcript_id "TCONS_00007695"; exon_number "4"; oId "CUFF.3872.3"; tss_id "TSS5607";
chr13	Cufflinks	exon	23460726	23461069	.	-	.	gene_id "XLOC_004121"; transcript_id "TCONS_00007695"; exon_number "5"; oId "CUFF.3872.3"; tss_id "TSS5607";
chr13	Cufflinks	exon	23444870	23449582	.	-	.	gene_id "XLOC_004121"; transcript_id "TCONS_00007694"; exon_number "1"; oId "CUFF.3872.2"; tss_id "TSS5607";
chr13	Cufflinks	exon	23454449	23454523	.	-	.	gene_id "XLOC_004121"; transcript_id "TCONS_00007694"; exon_number "2"; oId "CUFF.3872.2"; tss_id "TSS5607";
chr13	Cufflinks	exon	23454672	23454744	.	-	.	gene_id "XLOC_004121"; transcript_id "TCONS_00007694"; exon_number "3"; oId "CUFF.3872.2"; tss_id "TSS5607";
chr13	Cufflinks	exon	23459989	23460074	.	-	.	gene_id "XLOC_004121"; transcript_id "TCONS_00007694"; exon_number "4"; oId "CUFF.3872.2"; tss_id "TSS5607";
chr13	Cufflinks	exon	23461004	23461069	.	-	.	gene_id "XLOC_004121"; transcript_id "TCONS_00007694"; exon_number "5"; oId "CUFF.3872.2"; tss_id "TSS5607";
chr13	Cufflinks	exon	48578372	48586765	.	-	.	gene_id "XLOC_004179"; transcript_id "TCONS_00007787"; exon_number "1"; oId "CUFF.3980.1"; tss_id "TSS5675";
chr13	Cufflinks	exon	48593692	48593787	.	-	.	gene_id "XLOC_004179"; transcript_id "TCONS_00007787"; exon_number "2"; oId "CUFF.3980.1"; tss_id "TSS5675";
chr13	Cufflinks	exon	48594149	48594275	.	-	.	gene_id "XLOC_004179"; transcript_id "TCONS_00007787"; exon_number "3"; oId "CUFF.3980.1"; tss_id "TSS5675";
chr13	Cufflinks	exon	48602276	48602316	.	-	.	gene_id "XLOC_004179"; transcript_id "TCONS_00007787"; exon_number "4"; oId "CUFF.3980.1"; tss_id "TSS5675";
chr13	Cufflinks	exon	62437582	62439219	.	-	.	gene_id "XLOC_004229"; transcript_id "TCONS_00007890"; exon_number "1"; oId "CUFF.4089.2"; tss_id "TSS5754";
chr13	Cufflinks	exon	62441461	62441649	.	-	.	gene_id "XLOC_004229"; transcript_id "TCONS_00007890"; exon_number "2"; oId "CUFF.4089.2"; tss_id "TSS5754";
chr13	Cufflinks	exon	62452531	62452734	.	-	.	gene_id "XLOC_004229"; transcript_id "TCONS_00007890"; exon_number "3"; oId "CUFF.4089.2"; tss_id "TSS5754";
chr13	Cufflinks	exon	62451859	62451921	.	-	.	gene_id "XLOC_004230"; transcript_id "TCONS_00007891"; exon_number "1"; oId "CUFF.4090.1"; tss_id "TSS5755";
chr13	Cufflinks	exon	62469685	62471711	.	-	.	gene_id "XLOC_004230"; transcript_id "TCONS_00007891"; exon_number "2"; oId "CUFF.4090.1"; tss_id "TSS5755";
chr13	Cufflinks	exon	62472923	62472983	.	-	.	gene_id "XLOC_004230"; transcript_id "TCONS_00007891"; exon_number "3"; oId "CUFF.4090.1"; tss_id "TSS5755";
chr13	Cufflinks	exon	62473170	62473296	.	-	.	gene_id "XLOC_004230"; transcript_id "TCONS_00007891"; exon_number "4"; oId "CUFF.4090.1"; tss_id "TSS5755";
chr13	Cufflinks	exon	62484440	62484563	.	-	.	gene_id "XLOC_004230"; transcript_id "TCONS_00007891"; exon_number "5"; oId "CUFF.4090.1"; tss_id "TSS5755";
chr13	Cufflinks	exon	62553360	62553432	.	-	.	gene_id "XLOC_004231"; transcript_id "TCONS_00007892"; exon_number "1"; oId "CUFF.4095.1"; tss_id "TSS5756";
chr13	Cufflinks	exon	62553752	62556553	.	-	.	gene_id "XLOC_004231"; transcript_id "TCONS_00007892"; exon_number "2"; oId "CUFF.4095.1"; tss_id "TSS5756";
chr13	Cufflinks	exon	62558047	62558107	.	-	.	gene_id "XLOC_004231"; transcript_id "TCONS_00007892"; exon_number "3"; oId "CUFF.4095.1"; tss_id "TSS5756";
chr13	Cufflinks	exon	62558293	62558419	.	-	.	gene_id "XLOC_004231"; transcript_id "TCONS_00007892"; exon_number "4"; oId "CUFF.4095.1"; tss_id "TSS5756";
chr13	Cufflinks	exon	62568067	62568178	.	-	.	gene_id "XLOC_004231"; transcript_id "TCONS_00007892"; exon_number "5"; oId "CUFF.4095.1"; tss_id "TSS5756";
chr13	Cufflinks	exon	62553648	62556553	.	-	.	gene_id "XLOC_004231"; transcript_id "TCONS_00007893"; exon_number "1"; oId "CUFF.4095.2"; tss_id "TSS5756";
chr13	Cufflinks	exon	62558047	62558107	.	-	.	gene_id "XLOC_004231"; transcript_id "TCONS_00007893"; exon_number "2"; oId "CUFF.4095.2"; tss_id "TSS5756";
chr13	Cufflinks	exon	62558293	62558419	.	-	.	gene_id "XLOC_004231"; transcript_id "TCONS_00007893"; exon_number "3"; oId "CUFF.4095.2"; tss_id "TSS5756";
chr13	Cufflinks	exon	62567753	62568178	.	-	.	gene_id "XLOC_004231"; transcript_id "TCONS_00007893"; exon_number "4"; oId "CUFF.4095.2"; tss_id "TSS5756";
chr13	Cufflinks	exon	62617438	62620090	.	-	.	gene_id "XLOC_004232"; transcript_id "TCONS_00007894"; exon_number "1"; oId "CUFF.4105.1"; tss_id "TSS5757";
chr13	Cufflinks	exon	62621778	62621904	.	-	.	gene_id "XLOC_004232"; transcript_id "TCONS_00007894"; exon_number "2"; oId "CUFF.4105.1"; tss_id "TSS5757";
chr13	Cufflinks	exon	62659847	62661399	.	-	.	gene_id "XLOC_004232"; transcript_id "TCONS_00007894"; exon_number "3"; oId "CUFF.4105.1"; tss_id "TSS5757";
chr13	Cufflinks	exon	62617438	62620090	.	-	.	gene_id "XLOC_004232"; transcript_id "TCONS_00007895"; exon_number "1"; oId "CUFF.4105.2"; tss_id "TSS5758";
chr13	Cufflinks	exon	62621532	62621592	.	-	.	gene_id "XLOC_004232"; transcript_id "TCONS_00007895"; exon_number "2"; oId "CUFF.4105.2"; tss_id "TSS5758";
chr13	Cufflinks	exon	62621778	62621904	.	-	.	gene_id "XLOC_004232"; transcript_id "TCONS_00007895"; exon_number "3"; oId "CUFF.4105.2"; tss_id "TSS5758";
chr13	Cufflinks	exon	62672421	62672561	.	-	.	gene_id "XLOC_004232"; transcript_id "TCONS_00007895"; exon_number "4"; oId "CUFF.4105.2"; tss_id "TSS5758";
chr13	Cufflinks	exon	62617438	62620090	.	-	.	gene_id "XLOC_004232"; transcript_id "TCONS_00007896"; exon_number "1"; oId "CUFF.4105.3"; tss_id "TSS5759";
chr13	Cufflinks	exon	62621532	62621592	.	-	.	gene_id "XLOC_004232"; transcript_id "TCONS_00007896"; exon_number "2"; oId "CUFF.4105.3"; tss_id "TSS5759";
chr13	Cufflinks	exon	62621778	62631891	.	-	.	gene_id "XLOC_004232"; transcript_id "TCONS_00007896"; exon_number "3"; oId "CUFF.4105.3"; tss_id "TSS5759";
chr13	Cufflinks	exon	62782517	62782581	.	-	.	gene_id "XLOC_004232"; transcript_id "TCONS_00007896"; exon_number "4"; oId "CUFF.4105.3"; tss_id "TSS5759";
chr13	Cufflinks	exon	62704016	62706740	.	-	.	gene_id "XLOC_004234"; transcript_id "TCONS_00007900"; exon_number "1"; oId "CUFF.4108.2"; tss_id "TSS5763";
chr13	Cufflinks	exon	62708733	62709208	.	-	.	gene_id "XLOC_004234"; transcript_id "TCONS_00007900"; exon_number "2"; oId "CUFF.4108.2"; tss_id "TSS5763";
chr13	Cufflinks	exon	62704016	62706740	.	-	.	gene_id "XLOC_004234"; transcript_id "TCONS_00007901"; exon_number "1"; oId "CUFF.4108.3"; tss_id "TSS5764";
chr13	Cufflinks	exon	62708486	62708546	.	-	.	gene_id "XLOC_004234"; transcript_id "TCONS_00007901"; exon_number "2"; oId "CUFF.4108.3"; tss_id "TSS5764";
chr13	Cufflinks	exon	62708733	62708859	.	-	.	gene_id "XLOC_004234"; transcript_id "TCONS_00007901"; exon_number "3"; oId "CUFF.4108.3"; tss_id "TSS5764";
chr13	Cufflinks	exon	62718446	62718487	.	-	.	gene_id "XLOC_004234"; transcript_id "TCONS_00007901"; exon_number "4"; oId "CUFF.4108.3"; tss_id "TSS5764";
chr13	Cufflinks	exon	62704016	62706740	.	-	.	gene_id "XLOC_004234"; transcript_id "TCONS_00007902"; exon_number "1"; oId "CUFF.4108.1"; tss_id "TSS5765";
chr13	Cufflinks	exon	62708733	62708859	.	-	.	gene_id "XLOC_004234"; transcript_id "TCONS_00007902"; exon_number "2"; oId "CUFF.4108.1"; tss_id "TSS5765";
chr13	Cufflinks	exon	62724003	62724025	.	-	.	gene_id "XLOC_004234"; transcript_id "TCONS_00007902"; exon_number "3"; oId "CUFF.4108.1"; tss_id "TSS5765";
chr13	Cufflinks	exon	62704016	62706740	.	-	.	gene_id "XLOC_004234"; transcript_id "TCONS_00007903"; exon_number "1"; oId "CUFF.4108.4"; tss_id "TSS5766";
chr13	Cufflinks	exon	62708733	62708859	.	-	.	gene_id "XLOC_004234"; transcript_id "TCONS_00007903"; exon_number "2"; oId "CUFF.4108.4"; tss_id "TSS5766";
chr13	Cufflinks	exon	62725398	62725423	.	-	.	gene_id "XLOC_004234"; transcript_id "TCONS_00007903"; exon_number "3"; oId "CUFF.4108.4"; tss_id "TSS5766";
chr13	Cufflinks	exon	62742175	62742391	.	-	.	gene_id "XLOC_004235"; transcript_id "TCONS_00007904"; exon_number "1"; oId "CUFF.4109.1"; tss_id "TSS5767";
chr13	Cufflinks	exon	62768216	62775300	.	-	.	gene_id "XLOC_004237"; transcript_id "TCONS_00007906"; exon_number "1"; oId "CUFF.4111.3"; tss_id "TSS5769";
chr13	Cufflinks	exon	62776609	62776669	.	-	.	gene_id "XLOC_004237"; transcript_id "TCONS_00007906"; exon_number "2"; oId "CUFF.4111.3"; tss_id "TSS5769";
chr13	Cufflinks	exon	62776879	62777005	.	-	.	gene_id "XLOC_004237"; transcript_id "TCONS_00007906"; exon_number "3"; oId "CUFF.4111.3"; tss_id "TSS5769";
chr13	Cufflinks	exon	62786193	62786339	.	-	.	gene_id "XLOC_004237"; transcript_id "TCONS_00007906"; exon_number "4"; oId "CUFF.4111.3"; tss_id "TSS5769";
chr13	Cufflinks	exon	62768216	62769183	.	-	.	gene_id "XLOC_004237"; transcript_id "TCONS_00007907"; exon_number "1"; oId "CUFF.4111.1"; tss_id "TSS5770";
chr13	Cufflinks	exon	62769214	62775300	.	-	.	gene_id "XLOC_004237"; transcript_id "TCONS_00007907"; exon_number "2"; oId "CUFF.4111.1"; tss_id "TSS5770";
chr13	Cufflinks	exon	62776609	62776669	.	-	.	gene_id "XLOC_004237"; transcript_id "TCONS_00007907"; exon_number "3"; oId "CUFF.4111.1"; tss_id "TSS5770";
chr13	Cufflinks	exon	62776879	62777014	.	-	.	gene_id "XLOC_004237"; transcript_id "TCONS_00007907"; exon_number "4"; oId "CUFF.4111.1"; tss_id "TSS5770";
chr13	Cufflinks	exon	62786193	62786540	.	-	.	gene_id "XLOC_004237"; transcript_id "TCONS_00007907"; exon_number "5"; oId "CUFF.4111.1"; tss_id "TSS5770";
chr13	Cufflinks	exon	62768216	62775300	.	-	.	gene_id "XLOC_004237"; transcript_id "TCONS_00007908"; exon_number "1"; oId "CUFF.4111.2"; tss_id "TSS5771";
chr13	Cufflinks	exon	62776609	62776669	.	-	.	gene_id "XLOC_004237"; transcript_id "TCONS_00007908"; exon_number "2"; oId "CUFF.4111.2"; tss_id "TSS5771";
chr13	Cufflinks	exon	62776879	62777005	.	-	.	gene_id "XLOC_004237"; transcript_id "TCONS_00007908"; exon_number "3"; oId "CUFF.4111.2"; tss_id "TSS5771";
chr13	Cufflinks	exon	62807061	62807121	.	-	.	gene_id "XLOC_004237"; transcript_id "TCONS_00007908"; exon_number "4"; oId "CUFF.4111.2"; tss_id "TSS5771";
chr13	Cufflinks	exon	62807490	62807616	.	-	.	gene_id "XLOC_004237"; transcript_id "TCONS_00007908"; exon_number "5"; oId "CUFF.4111.2"; tss_id "TSS5771";
chr13	Cufflinks	exon	62813998	62814406	.	-	.	gene_id "XLOC_004237"; transcript_id "TCONS_00007908"; exon_number "6"; oId "CUFF.4111.2"; tss_id "TSS5771";
chr13	Cufflinks	exon	62872934	62876522	.	-	.	gene_id "XLOC_004238"; transcript_id "TCONS_00007909"; exon_number "1"; oId "CUFF.4097.1"; tss_id "TSS5772";
chr13	Cufflinks	exon	62878077	62878137	.	-	.	gene_id "XLOC_004238"; transcript_id "TCONS_00007909"; exon_number "2"; oId "CUFF.4097.1"; tss_id "TSS5772";
chr13	Cufflinks	exon	62878323	62878449	.	-	.	gene_id "XLOC_004238"; transcript_id "TCONS_00007909"; exon_number "3"; oId "CUFF.4097.1"; tss_id "TSS5772";
chr13	Cufflinks	exon	62887041	62887223	.	-	.	gene_id "XLOC_004238"; transcript_id "TCONS_00007909"; exon_number "4"; oId "CUFF.4097.1"; tss_id "TSS5772";
chr13	Cufflinks	exon	65436627	65439629	.	-	.	gene_id "XLOC_004255"; transcript_id "TCONS_00007939"; exon_number "1"; oId "CUFF.4137.3"; tss_id "TSS5794";
chr13	Cufflinks	exon	65440134	65440437	.	-	.	gene_id "XLOC_004255"; transcript_id "TCONS_00007939"; exon_number "2"; oId "CUFF.4137.3"; tss_id "TSS5794";
chr13	Cufflinks	exon	65440606	65440718	.	-	.	gene_id "XLOC_004255"; transcript_id "TCONS_00007939"; exon_number "3"; oId "CUFF.4137.3"; tss_id "TSS5794";
chr13	Cufflinks	exon	65441857	65441917	.	-	.	gene_id "XLOC_004255"; transcript_id "TCONS_00007939"; exon_number "4"; oId "CUFF.4137.3"; tss_id "TSS5794";
chr13	Cufflinks	exon	65442286	65442412	.	-	.	gene_id "XLOC_004255"; transcript_id "TCONS_00007939"; exon_number "5"; oId "CUFF.4137.3"; tss_id "TSS5794";
chr13	Cufflinks	exon	65449792	65449874	.	-	.	gene_id "XLOC_004255"; transcript_id "TCONS_00007939"; exon_number "6"; oId "CUFF.4137.3"; tss_id "TSS5794";
chr13	Cufflinks	exon	65436627	65437816	.	-	.	gene_id "XLOC_004255"; transcript_id "TCONS_00007940"; exon_number "1"; oId "CUFF.4137.2"; tss_id "TSS5794";
chr13	Cufflinks	exon	65441857	65441917	.	-	.	gene_id "XLOC_004255"; transcript_id "TCONS_00007940"; exon_number "2"; oId "CUFF.4137.2"; tss_id "TSS5794";
chr13	Cufflinks	exon	65442286	65442412	.	-	.	gene_id "XLOC_004255"; transcript_id "TCONS_00007940"; exon_number "3"; oId "CUFF.4137.2"; tss_id "TSS5794";
chr13	Cufflinks	exon	65449792	65449923	.	-	.	gene_id "XLOC_004255"; transcript_id "TCONS_00007940"; exon_number "4"; oId "CUFF.4137.2"; tss_id "TSS5794";
chr13	Cufflinks	exon	65482566	65482929	.	-	.	gene_id "XLOC_004257"; transcript_id "TCONS_00007942"; exon_number "1"; oId "CUFF.4143.3"; tss_id "TSS5796";
chr13	Cufflinks	exon	65483379	65483521	.	-	.	gene_id "XLOC_004257"; transcript_id "TCONS_00007942"; exon_number "2"; oId "CUFF.4143.3"; tss_id "TSS5796";
chr13	Cufflinks	exon	65497731	65499616	.	-	.	gene_id "XLOC_004257"; transcript_id "TCONS_00007942"; exon_number "3"; oId "CUFF.4143.3"; tss_id "TSS5796";
chr13	Cufflinks	exon	65499953	65500050	.	-	.	gene_id "XLOC_004257"; transcript_id "TCONS_00007942"; exon_number "4"; oId "CUFF.4143.3"; tss_id "TSS5796";
chr13	Cufflinks	exon	65496596	65499364	.	-	.	gene_id "XLOC_004257"; transcript_id "TCONS_00007945"; exon_number "1"; oId "CUFF.4143.7"; tss_id "TSS5799";
chr13	Cufflinks	exon	65499617	65499659	.	-	.	gene_id "XLOC_004257"; transcript_id "TCONS_00007945"; exon_number "2"; oId "CUFF.4143.7"; tss_id "TSS5799";
chr13	Cufflinks	exon	65496596	65499364	.	-	.	gene_id "XLOC_004257"; transcript_id "TCONS_00007946"; exon_number "1"; oId "CUFF.4143.4"; tss_id "TSS5796";
chr13	Cufflinks	exon	65499953	65500053	.	-	.	gene_id "XLOC_004257"; transcript_id "TCONS_00007946"; exon_number "2"; oId "CUFF.4143.4"; tss_id "TSS5796";
chr13	Cufflinks	exon	65496596	65499532	.	-	.	gene_id "XLOC_004257"; transcript_id "TCONS_00007947"; exon_number "1"; oId "CUFF.4143.8"; tss_id "TSS5800";
chr13	Cufflinks	exon	65500206	65500319	.	-	.	gene_id "XLOC_004257"; transcript_id "TCONS_00007947"; exon_number "2"; oId "CUFF.4143.8"; tss_id "TSS5800";
chr13	Cufflinks	exon	65501495	65501555	.	-	.	gene_id "XLOC_004257"; transcript_id "TCONS_00007947"; exon_number "3"; oId "CUFF.4143.8"; tss_id "TSS5800";
chr13	Cufflinks	exon	65501756	65502405	.	-	.	gene_id "XLOC_004257"; transcript_id "TCONS_00007947"; exon_number "4"; oId "CUFF.4143.8"; tss_id "TSS5800";
chr13	Cufflinks	exon	65496596	65498858	.	-	.	gene_id "XLOC_004257"; transcript_id "TCONS_00007949"; exon_number "1"; oId "CUFF.4143.9"; tss_id "TSS5801";
chr13	Cufflinks	exon	65647486	65648073	.	-	.	gene_id "XLOC_004257"; transcript_id "TCONS_00007949"; exon_number "2"; oId "CUFF.4143.9"; tss_id "TSS5801";
chr13	Cufflinks	exon	65648158	65648745	.	-	.	gene_id "XLOC_004257"; transcript_id "TCONS_00007949"; exon_number "3"; oId "CUFF.4143.9"; tss_id "TSS5801";
chr13	Cufflinks	exon	65648830	65649362	.	-	.	gene_id "XLOC_004257"; transcript_id "TCONS_00007949"; exon_number "4"; oId "CUFF.4143.9"; tss_id "TSS5801";
chr13	Cufflinks	exon	65650503	65650563	.	-	.	gene_id "XLOC_004257"; transcript_id "TCONS_00007949"; exon_number "5"; oId "CUFF.4143.9"; tss_id "TSS5801";
chr13	Cufflinks	exon	65650764	65650890	.	-	.	gene_id "XLOC_004257"; transcript_id "TCONS_00007949"; exon_number "6"; oId "CUFF.4143.9"; tss_id "TSS5801";
chr13	Cufflinks	exon	65658528	65658626	.	-	.	gene_id "XLOC_004257"; transcript_id "TCONS_00007949"; exon_number "7"; oId "CUFF.4143.9"; tss_id "TSS5801";
chr13	Cufflinks	exon	65496596	65496799	.	-	.	gene_id "XLOC_004257"; transcript_id "TCONS_00007948"; exon_number "1"; oId "CUFF.4143.5"; tss_id "TSS5801";
chr13	Cufflinks	exon	65645508	65648745	.	-	.	gene_id "XLOC_004257"; transcript_id "TCONS_00007948"; exon_number "2"; oId "CUFF.4143.5"; tss_id "TSS5801";
chr13	Cufflinks	exon	65648830	65649362	.	-	.	gene_id "XLOC_004257"; transcript_id "TCONS_00007948"; exon_number "3"; oId "CUFF.4143.5"; tss_id "TSS5801";
chr13	Cufflinks	exon	65650503	65650563	.	-	.	gene_id "XLOC_004257"; transcript_id "TCONS_00007948"; exon_number "4"; oId "CUFF.4143.5"; tss_id "TSS5801";
chr13	Cufflinks	exon	65650764	65650890	.	-	.	gene_id "XLOC_004257"; transcript_id "TCONS_00007948"; exon_number "5"; oId "CUFF.4143.5"; tss_id "TSS5801";
chr13	Cufflinks	exon	65658528	65658626	.	-	.	gene_id "XLOC_004257"; transcript_id "TCONS_00007948"; exon_number "6"; oId "CUFF.4143.5"; tss_id "TSS5801";
chr13	Cufflinks	exon	65496596	65496799	.	-	.	gene_id "XLOC_004257"; transcript_id "TCONS_00007950"; exon_number "1"; oId "CUFF.4143.6"; tss_id "TSS5801";
chr13	Cufflinks	exon	65645508	65648073	.	-	.	gene_id "XLOC_004257"; transcript_id "TCONS_00007950"; exon_number "2"; oId "CUFF.4143.6"; tss_id "TSS5801";
chr13	Cufflinks	exon	65648158	65648325	.	-	.	gene_id "XLOC_004257"; transcript_id "TCONS_00007950"; exon_number "3"; oId "CUFF.4143.6"; tss_id "TSS5801";
chr13	Cufflinks	exon	65648746	65649362	.	-	.	gene_id "XLOC_004257"; transcript_id "TCONS_00007950"; exon_number "4"; oId "CUFF.4143.6"; tss_id "TSS5801";
chr13	Cufflinks	exon	65650503	65650563	.	-	.	gene_id "XLOC_004257"; transcript_id "TCONS_00007950"; exon_number "5"; oId "CUFF.4143.6"; tss_id "TSS5801";
chr13	Cufflinks	exon	65650764	65650890	.	-	.	gene_id "XLOC_004257"; transcript_id "TCONS_00007950"; exon_number "6"; oId "CUFF.4143.6"; tss_id "TSS5801";
chr13	Cufflinks	exon	65658528	65658628	.	-	.	gene_id "XLOC_004257"; transcript_id "TCONS_00007950"; exon_number "7"; oId "CUFF.4143.6"; tss_id "TSS5801";
chr13	Cufflinks	exon	65572498	65572508	.	-	.	gene_id "XLOC_004257"; transcript_id "TCONS_00007952"; exon_number "1"; oId "CUFF.4143.10"; tss_id "TSS5801";
chr13	Cufflinks	exon	65646911	65648073	.	-	.	gene_id "XLOC_004257"; transcript_id "TCONS_00007952"; exon_number "2"; oId "CUFF.4143.10"; tss_id "TSS5801";
chr13	Cufflinks	exon	65648158	65649362	.	-	.	gene_id "XLOC_004257"; transcript_id "TCONS_00007952"; exon_number "3"; oId "CUFF.4143.10"; tss_id "TSS5801";
chr13	Cufflinks	exon	65650503	65650563	.	-	.	gene_id "XLOC_004257"; transcript_id "TCONS_00007952"; exon_number "4"; oId "CUFF.4143.10"; tss_id "TSS5801";
chr13	Cufflinks	exon	65650764	65650890	.	-	.	gene_id "XLOC_004257"; transcript_id "TCONS_00007952"; exon_number "5"; oId "CUFF.4143.10"; tss_id "TSS5801";
chr13	Cufflinks	exon	65658528	65658610	.	-	.	gene_id "XLOC_004257"; transcript_id "TCONS_00007952"; exon_number "6"; oId "CUFF.4143.10"; tss_id "TSS5801";
chr13	Cufflinks	exon	65645315	65647905	.	-	.	gene_id "XLOC_004257"; transcript_id "TCONS_00007953"; exon_number "1"; oId "CUFF.4143.13"; tss_id "TSS5801";
chr13	Cufflinks	exon	65648326	65648745	.	-	.	gene_id "XLOC_004257"; transcript_id "TCONS_00007953"; exon_number "2"; oId "CUFF.4143.13"; tss_id "TSS5801";
chr13	Cufflinks	exon	65648830	65648997	.	-	.	gene_id "XLOC_004257"; transcript_id "TCONS_00007953"; exon_number "3"; oId "CUFF.4143.13"; tss_id "TSS5801";
chr13	Cufflinks	exon	65649166	65649362	.	-	.	gene_id "XLOC_004257"; transcript_id "TCONS_00007953"; exon_number "4"; oId "CUFF.4143.13"; tss_id "TSS5801";
chr13	Cufflinks	exon	65650503	65650563	.	-	.	gene_id "XLOC_004257"; transcript_id "TCONS_00007953"; exon_number "5"; oId "CUFF.4143.13"; tss_id "TSS5801";
chr13	Cufflinks	exon	65650764	65650890	.	-	.	gene_id "XLOC_004257"; transcript_id "TCONS_00007953"; exon_number "6"; oId "CUFF.4143.13"; tss_id "TSS5801";
chr13	Cufflinks	exon	65658528	65658585	.	-	.	gene_id "XLOC_004257"; transcript_id "TCONS_00007953"; exon_number "7"; oId "CUFF.4143.13"; tss_id "TSS5801";
chr13	Cufflinks	exon	65645315	65648157	.	-	.	gene_id "XLOC_004257"; transcript_id "TCONS_00007954"; exon_number "1"; oId "CUFF.4143.11"; tss_id "TSS5801";
chr13	Cufflinks	exon	65648578	65648745	.	-	.	gene_id "XLOC_004257"; transcript_id "TCONS_00007954"; exon_number "2"; oId "CUFF.4143.11"; tss_id "TSS5801";
chr13	Cufflinks	exon	65648830	65649362	.	-	.	gene_id "XLOC_004257"; transcript_id "TCONS_00007954"; exon_number "3"; oId "CUFF.4143.11"; tss_id "TSS5801";
chr13	Cufflinks	exon	65650503	65650563	.	-	.	gene_id "XLOC_004257"; transcript_id "TCONS_00007954"; exon_number "4"; oId "CUFF.4143.11"; tss_id "TSS5801";
chr13	Cufflinks	exon	65650764	65650890	.	-	.	gene_id "XLOC_004257"; transcript_id "TCONS_00007954"; exon_number "5"; oId "CUFF.4143.11"; tss_id "TSS5801";
chr13	Cufflinks	exon	65658528	65658610	.	-	.	gene_id "XLOC_004257"; transcript_id "TCONS_00007954"; exon_number "6"; oId "CUFF.4143.11"; tss_id "TSS5801";
chr13	Cufflinks	exon	65645315	65647905	.	-	.	gene_id "XLOC_004257"; transcript_id "TCONS_00007955"; exon_number "1"; oId "CUFF.4143.12"; tss_id "TSS5801";
chr13	Cufflinks	exon	65648326	65648745	.	-	.	gene_id "XLOC_004257"; transcript_id "TCONS_00007955"; exon_number "2"; oId "CUFF.4143.12"; tss_id "TSS5801";
chr13	Cufflinks	exon	65648830	65648913	.	-	.	gene_id "XLOC_004257"; transcript_id "TCONS_00007955"; exon_number "3"; oId "CUFF.4143.12"; tss_id "TSS5801";
chr13	Cufflinks	exon	65649082	65649362	.	-	.	gene_id "XLOC_004257"; transcript_id "TCONS_00007955"; exon_number "4"; oId "CUFF.4143.12"; tss_id "TSS5801";
chr13	Cufflinks	exon	65650503	65650563	.	-	.	gene_id "XLOC_004257"; transcript_id "TCONS_00007955"; exon_number "5"; oId "CUFF.4143.12"; tss_id "TSS5801";
chr13	Cufflinks	exon	65650764	65650890	.	-	.	gene_id "XLOC_004257"; transcript_id "TCONS_00007955"; exon_number "6"; oId "CUFF.4143.12"; tss_id "TSS5801";
chr13	Cufflinks	exon	65658528	65658628	.	-	.	gene_id "XLOC_004257"; transcript_id "TCONS_00007955"; exon_number "7"; oId "CUFF.4143.12"; tss_id "TSS5801";
chr13	Cufflinks	exon	66328503	66328818	.	-	.	gene_id "XLOC_004260"; transcript_id "TCONS_00007958"; exon_number "1"; oId "CUFF.4151.1"; tss_id "TSS5804";
chr13	Cufflinks	exon	66379978	66383441	.	-	.	gene_id "XLOC_004261"; transcript_id "TCONS_00007960"; exon_number "1"; oId "CUFF.4153.2"; tss_id "TSS5805";
chr13	Cufflinks	exon	66384608	66384668	.	-	.	gene_id "XLOC_004261"; transcript_id "TCONS_00007960"; exon_number "2"; oId "CUFF.4153.2"; tss_id "TSS5805";
chr13	Cufflinks	exon	66384869	66384995	.	-	.	gene_id "XLOC_004261"; transcript_id "TCONS_00007960"; exon_number "3"; oId "CUFF.4153.2"; tss_id "TSS5805";
chr13	Cufflinks	exon	66392212	66392295	.	-	.	gene_id "XLOC_004261"; transcript_id "TCONS_00007960"; exon_number "4"; oId "CUFF.4153.2"; tss_id "TSS5805";
chr13	Cufflinks	exon	66379978	66382824	.	-	.	gene_id "XLOC_004261"; transcript_id "TCONS_00007961"; exon_number "1"; oId "CUFF.4153.3"; tss_id "TSS5805";
chr13	Cufflinks	exon	66383329	66383441	.	-	.	gene_id "XLOC_004261"; transcript_id "TCONS_00007961"; exon_number "2"; oId "CUFF.4153.3"; tss_id "TSS5805";
chr13	Cufflinks	exon	66384608	66384668	.	-	.	gene_id "XLOC_004261"; transcript_id "TCONS_00007961"; exon_number "3"; oId "CUFF.4153.3"; tss_id "TSS5805";
chr13	Cufflinks	exon	66384869	66384995	.	-	.	gene_id "XLOC_004261"; transcript_id "TCONS_00007961"; exon_number "4"; oId "CUFF.4153.3"; tss_id "TSS5805";
chr13	Cufflinks	exon	66392212	66392304	.	-	.	gene_id "XLOC_004261"; transcript_id "TCONS_00007961"; exon_number "5"; oId "CUFF.4153.3"; tss_id "TSS5805";
chr13	Cufflinks	exon	66529588	66533167	.	-	.	gene_id "XLOC_004263"; transcript_id "TCONS_00007967"; exon_number "1"; oId "CUFF.4167.4"; tss_id "TSS5807";
chr13	Cufflinks	exon	66534354	66534414	.	-	.	gene_id "XLOC_004263"; transcript_id "TCONS_00007967"; exon_number "2"; oId "CUFF.4167.4"; tss_id "TSS5807";
chr13	Cufflinks	exon	66534615	66534741	.	-	.	gene_id "XLOC_004263"; transcript_id "TCONS_00007967"; exon_number "3"; oId "CUFF.4167.4"; tss_id "TSS5807";
chr13	Cufflinks	exon	66541956	66542075	.	-	.	gene_id "XLOC_004263"; transcript_id "TCONS_00007967"; exon_number "4"; oId "CUFF.4167.4"; tss_id "TSS5807";
chr13	Cufflinks	exon	66529588	66532634	.	-	.	gene_id "XLOC_004263"; transcript_id "TCONS_00007966"; exon_number "1"; oId "CUFF.4167.3"; tss_id "TSS5807";
chr13	Cufflinks	exon	66532887	66533167	.	-	.	gene_id "XLOC_004263"; transcript_id "TCONS_00007966"; exon_number "2"; oId "CUFF.4167.3"; tss_id "TSS5807";
chr13	Cufflinks	exon	66534354	66534414	.	-	.	gene_id "XLOC_004263"; transcript_id "TCONS_00007966"; exon_number "3"; oId "CUFF.4167.3"; tss_id "TSS5807";
chr13	Cufflinks	exon	66534615	66534741	.	-	.	gene_id "XLOC_004263"; transcript_id "TCONS_00007966"; exon_number "4"; oId "CUFF.4167.3"; tss_id "TSS5807";
chr13	Cufflinks	exon	66541956	66542075	.	-	.	gene_id "XLOC_004263"; transcript_id "TCONS_00007966"; exon_number "5"; oId "CUFF.4167.3"; tss_id "TSS5807";
chr13	Cufflinks	exon	66496506	66496703	.	-	.	gene_id "XLOC_004264"; transcript_id "TCONS_00007964"; exon_number "1"; oId "CUFF.4168.1"; tss_id "TSS5808";
chr13	Cufflinks	exon	66768573	66771709	.	-	.	gene_id "XLOC_004264"; transcript_id "TCONS_00007964"; exon_number "2"; oId "CUFF.4168.1"; tss_id "TSS5808";
chr13	Cufflinks	exon	66772046	66772326	.	-	.	gene_id "XLOC_004264"; transcript_id "TCONS_00007964"; exon_number "3"; oId "CUFF.4168.1"; tss_id "TSS5808";
chr13	Cufflinks	exon	66773880	66773940	.	-	.	gene_id "XLOC_004264"; transcript_id "TCONS_00007964"; exon_number "4"; oId "CUFF.4168.1"; tss_id "TSS5808";
chr13	Cufflinks	exon	66774140	66774266	.	-	.	gene_id "XLOC_004264"; transcript_id "TCONS_00007964"; exon_number "5"; oId "CUFF.4168.1"; tss_id "TSS5808";
chr13	Cufflinks	exon	66799094	66799192	.	-	.	gene_id "XLOC_004264"; transcript_id "TCONS_00007964"; exon_number "6"; oId "CUFF.4168.1"; tss_id "TSS5808";
chr13	Cufflinks	exon	66763101	66771709	.	-	.	gene_id "XLOC_004264"; transcript_id "TCONS_00007972"; exon_number "1"; oId "CUFF.4168.2"; tss_id "TSS5809";
chr13	Cufflinks	exon	66772046	66772326	.	-	.	gene_id "XLOC_004264"; transcript_id "TCONS_00007972"; exon_number "2"; oId "CUFF.4168.2"; tss_id "TSS5809";
chr13	Cufflinks	exon	66773880	66773940	.	-	.	gene_id "XLOC_004264"; transcript_id "TCONS_00007972"; exon_number "3"; oId "CUFF.4168.2"; tss_id "TSS5809";
chr13	Cufflinks	exon	66774140	66774266	.	-	.	gene_id "XLOC_004264"; transcript_id "TCONS_00007972"; exon_number "4"; oId "CUFF.4168.2"; tss_id "TSS5809";
chr13	Cufflinks	exon	66781642	66781764	.	-	.	gene_id "XLOC_004264"; transcript_id "TCONS_00007972"; exon_number "5"; oId "CUFF.4168.2"; tss_id "TSS5809";
chr13	Cufflinks	exon	66763101	66771709	.	-	.	gene_id "XLOC_004264"; transcript_id "TCONS_00007973"; exon_number "1"; oId "CUFF.4168.3"; tss_id "TSS5808";
chr13	Cufflinks	exon	66772046	66772326	.	-	.	gene_id "XLOC_004264"; transcript_id "TCONS_00007973"; exon_number "2"; oId "CUFF.4168.3"; tss_id "TSS5808";
chr13	Cufflinks	exon	66773880	66773940	.	-	.	gene_id "XLOC_004264"; transcript_id "TCONS_00007973"; exon_number "3"; oId "CUFF.4168.3"; tss_id "TSS5808";
chr13	Cufflinks	exon	66774140	66774266	.	-	.	gene_id "XLOC_004264"; transcript_id "TCONS_00007973"; exon_number "4"; oId "CUFF.4168.3"; tss_id "TSS5808";
chr13	Cufflinks	exon	66799094	66799211	.	-	.	gene_id "XLOC_004264"; transcript_id "TCONS_00007973"; exon_number "5"; oId "CUFF.4168.3"; tss_id "TSS5808";
chr13	Cufflinks	exon	66650935	66652912	.	-	.	gene_id "XLOC_004266"; transcript_id "TCONS_00007969"; exon_number "1"; oId "CUFF.4172.1"; tss_id "TSS5811";
chr13	Cufflinks	exon	66839331	66840130	.	-	.	gene_id "XLOC_004270"; transcript_id "TCONS_00007975"; exon_number "1"; oId "CUFF.4158.1"; tss_id "TSS5815";
chr13	Cufflinks	exon	66841712	66841914	.	-	.	gene_id "XLOC_004270"; transcript_id "TCONS_00007975"; exon_number "2"; oId "CUFF.4158.1"; tss_id "TSS5815";
chr13	Cufflinks	exon	66842116	66842201	.	-	.	gene_id "XLOC_004270"; transcript_id "TCONS_00007975"; exon_number "3"; oId "CUFF.4158.1"; tss_id "TSS5815";
chr13	Cufflinks	exon	66853772	66853963	.	-	.	gene_id "XLOC_004270"; transcript_id "TCONS_00007975"; exon_number "4"; oId "CUFF.4158.1"; tss_id "TSS5815";
chr13	Cufflinks	exon	66890919	66894467	.	-	.	gene_id "XLOC_004271"; transcript_id "TCONS_00007976"; exon_number "1"; oId "CUFF.4163.1"; tss_id "TSS5816";
chr13	Cufflinks	exon	66895574	66895634	.	-	.	gene_id "XLOC_004271"; transcript_id "TCONS_00007976"; exon_number "2"; oId "CUFF.4163.1"; tss_id "TSS5816";
chr13	Cufflinks	exon	66895835	66895961	.	-	.	gene_id "XLOC_004271"; transcript_id "TCONS_00007976"; exon_number "3"; oId "CUFF.4163.1"; tss_id "TSS5816";
chr13	Cufflinks	exon	66899495	66899899	.	-	.	gene_id "XLOC_004271"; transcript_id "TCONS_00007976"; exon_number "4"; oId "CUFF.4163.1"; tss_id "TSS5816";
chr13	Cufflinks	exon	67170213	67172464	.	-	.	gene_id "XLOC_004274"; transcript_id "TCONS_00007982"; exon_number "1"; oId "CUFF.4177.2"; tss_id "TSS5820";
chr13	Cufflinks	exon	67175022	67175117	.	-	.	gene_id "XLOC_004274"; transcript_id "TCONS_00007982"; exon_number "2"; oId "CUFF.4177.2"; tss_id "TSS5820";
chr13	Cufflinks	exon	67175769	67175895	.	-	.	gene_id "XLOC_004274"; transcript_id "TCONS_00007982"; exon_number "3"; oId "CUFF.4177.2"; tss_id "TSS5820";
chr13	Cufflinks	exon	67198729	67199983	.	-	.	gene_id "XLOC_004274"; transcript_id "TCONS_00007982"; exon_number "4"; oId "CUFF.4177.2"; tss_id "TSS5820";
chr13	Cufflinks	exon	67202979	67203071	.	-	.	gene_id "XLOC_004274"; transcript_id "TCONS_00007982"; exon_number "5"; oId "CUFF.4177.2"; tss_id "TSS5820";
chr13	Cufflinks	exon	67203634	67203759	.	-	.	gene_id "XLOC_004274"; transcript_id "TCONS_00007982"; exon_number "6"; oId "CUFF.4177.2"; tss_id "TSS5820";
chr13	Cufflinks	exon	67207075	67207248	.	-	.	gene_id "XLOC_004274"; transcript_id "TCONS_00007982"; exon_number "7"; oId "CUFF.4177.2"; tss_id "TSS5820";
chr13	Cufflinks	exon	67209385	67209487	.	-	.	gene_id "XLOC_004274"; transcript_id "TCONS_00007982"; exon_number "8"; oId "CUFF.4177.2"; tss_id "TSS5820";
chr13	Cufflinks	exon	67170213	67172464	.	-	.	gene_id "XLOC_004274"; transcript_id "TCONS_00007983"; exon_number "1"; oId "CUFF.4177.1"; tss_id "TSS5820";
chr13	Cufflinks	exon	67175022	67175117	.	-	.	gene_id "XLOC_004274"; transcript_id "TCONS_00007983"; exon_number "2"; oId "CUFF.4177.1"; tss_id "TSS5820";
chr13	Cufflinks	exon	67175769	67175895	.	-	.	gene_id "XLOC_004274"; transcript_id "TCONS_00007983"; exon_number "3"; oId "CUFF.4177.1"; tss_id "TSS5820";
chr13	Cufflinks	exon	67198729	67199983	.	-	.	gene_id "XLOC_004274"; transcript_id "TCONS_00007983"; exon_number "4"; oId "CUFF.4177.1"; tss_id "TSS5820";
chr13	Cufflinks	exon	67202979	67203071	.	-	.	gene_id "XLOC_004274"; transcript_id "TCONS_00007983"; exon_number "5"; oId "CUFF.4177.1"; tss_id "TSS5820";
chr13	Cufflinks	exon	67203634	67203759	.	-	.	gene_id "XLOC_004274"; transcript_id "TCONS_00007983"; exon_number "6"; oId "CUFF.4177.1"; tss_id "TSS5820";
chr13	Cufflinks	exon	67209385	67209511	.	-	.	gene_id "XLOC_004274"; transcript_id "TCONS_00007983"; exon_number "7"; oId "CUFF.4177.1"; tss_id "TSS5820";
chr13	Cufflinks	exon	67413317	67418913	.	-	.	gene_id "XLOC_004276"; transcript_id "TCONS_00007985"; exon_number "1"; oId "CUFF.4183.2"; tss_id "TSS5822";
chr13	Cufflinks	exon	67421208	67421303	.	-	.	gene_id "XLOC_004276"; transcript_id "TCONS_00007985"; exon_number "2"; oId "CUFF.4183.2"; tss_id "TSS5822";
chr13	Cufflinks	exon	67421764	67421890	.	-	.	gene_id "XLOC_004276"; transcript_id "TCONS_00007985"; exon_number "3"; oId "CUFF.4183.2"; tss_id "TSS5822";
chr13	Cufflinks	exon	67433403	67433443	.	-	.	gene_id "XLOC_004276"; transcript_id "TCONS_00007985"; exon_number "4"; oId "CUFF.4183.2"; tss_id "TSS5822";
chr13	Cufflinks	exon	67413317	67415845	.	-	.	gene_id "XLOC_004276"; transcript_id "TCONS_00007986"; exon_number "1"; oId "CUFF.4183.1"; tss_id "TSS5822";
chr13	Cufflinks	exon	67417234	67418913	.	-	.	gene_id "XLOC_004276"; transcript_id "TCONS_00007986"; exon_number "2"; oId "CUFF.4183.1"; tss_id "TSS5822";
chr13	Cufflinks	exon	67421208	67421303	.	-	.	gene_id "XLOC_004276"; transcript_id "TCONS_00007986"; exon_number "3"; oId "CUFF.4183.1"; tss_id "TSS5822";
chr13	Cufflinks	exon	67421764	67421890	.	-	.	gene_id "XLOC_004276"; transcript_id "TCONS_00007986"; exon_number "4"; oId "CUFF.4183.1"; tss_id "TSS5822";
chr13	Cufflinks	exon	67433403	67433533	.	-	.	gene_id "XLOC_004276"; transcript_id "TCONS_00007986"; exon_number "5"; oId "CUFF.4183.1"; tss_id "TSS5822";
chr13	Cufflinks	exon	67439372	67444593	.	-	.	gene_id "XLOC_004277"; transcript_id "TCONS_00007987"; exon_number "1"; oId "CUFF.4187.1"; tss_id "TSS5823";
chr13	Cufflinks	exon	67446286	67446381	.	-	.	gene_id "XLOC_004277"; transcript_id "TCONS_00007987"; exon_number "2"; oId "CUFF.4187.1"; tss_id "TSS5823";
chr13	Cufflinks	exon	67448779	67448905	.	-	.	gene_id "XLOC_004277"; transcript_id "TCONS_00007987"; exon_number "3"; oId "CUFF.4187.1"; tss_id "TSS5823";
chr13	Cufflinks	exon	67461440	67461508	.	-	.	gene_id "XLOC_004277"; transcript_id "TCONS_00007987"; exon_number "4"; oId "CUFF.4187.1"; tss_id "TSS5823";
chr13	Cufflinks	exon	67439372	67444593	.	-	.	gene_id "XLOC_004277"; transcript_id "TCONS_00007988"; exon_number "1"; oId "CUFF.4187.2"; tss_id "TSS5824";
chr13	Cufflinks	exon	67446286	67446381	.	-	.	gene_id "XLOC_004277"; transcript_id "TCONS_00007988"; exon_number "2"; oId "CUFF.4187.2"; tss_id "TSS5824";
chr13	Cufflinks	exon	67448779	67448905	.	-	.	gene_id "XLOC_004277"; transcript_id "TCONS_00007988"; exon_number "3"; oId "CUFF.4187.2"; tss_id "TSS5824";
chr13	Cufflinks	exon	67463243	67463310	.	-	.	gene_id "XLOC_004277"; transcript_id "TCONS_00007988"; exon_number "4"; oId "CUFF.4187.2"; tss_id "TSS5824";
chr13	Cufflinks	exon	67466183	67468301	.	-	.	gene_id "XLOC_004278"; transcript_id "TCONS_00007989"; exon_number "1"; oId "CUFF.4185.1"; tss_id "TSS5825";
chr13	Cufflinks	exon	67473113	67473208	.	-	.	gene_id "XLOC_004278"; transcript_id "TCONS_00007989"; exon_number "2"; oId "CUFF.4185.1"; tss_id "TSS5825";
chr13	Cufflinks	exon	67473687	67473813	.	-	.	gene_id "XLOC_004278"; transcript_id "TCONS_00007989"; exon_number "3"; oId "CUFF.4185.1"; tss_id "TSS5825";
chr13	Cufflinks	exon	67476626	67476675	.	-	.	gene_id "XLOC_004278"; transcript_id "TCONS_00007989"; exon_number "4"; oId "CUFF.4185.1"; tss_id "TSS5825";
chr13	Cufflinks	exon	67481900	67481911	.	-	.	gene_id "XLOC_004279"; transcript_id "TCONS_00007990"; exon_number "1"; oId "CUFF.4188.1"; tss_id "TSS5826";
chr13	Cufflinks	exon	67506656	67507556	.	-	.	gene_id "XLOC_004279"; transcript_id "TCONS_00007990"; exon_number "2"; oId "CUFF.4188.1"; tss_id "TSS5826";
chr13	Cufflinks	exon	67508125	67509678	.	-	.	gene_id "XLOC_004279"; transcript_id "TCONS_00007990"; exon_number "3"; oId "CUFF.4188.1"; tss_id "TSS5826";
chr13	Cufflinks	exon	67514044	67514139	.	-	.	gene_id "XLOC_004279"; transcript_id "TCONS_00007990"; exon_number "4"; oId "CUFF.4188.1"; tss_id "TSS5826";
chr13	Cufflinks	exon	67514770	67514853	.	-	.	gene_id "XLOC_004279"; transcript_id "TCONS_00007990"; exon_number "5"; oId "CUFF.4188.1"; tss_id "TSS5826";
chr13	Cufflinks	exon	67522278	67522476	.	-	.	gene_id "XLOC_004279"; transcript_id "TCONS_00007990"; exon_number "6"; oId "CUFF.4188.1"; tss_id "TSS5826";
chr13	Cufflinks	exon	67523162	67523310	.	-	.	gene_id "XLOC_004279"; transcript_id "TCONS_00007990"; exon_number "7"; oId "CUFF.4188.1"; tss_id "TSS5826";
chr13	Cufflinks	exon	67508084	67509678	.	-	.	gene_id "XLOC_004279"; transcript_id "TCONS_00007993"; exon_number "1"; oId "CUFF.4188.2"; tss_id "TSS5827";
chr13	Cufflinks	exon	67514044	67514139	.	-	.	gene_id "XLOC_004279"; transcript_id "TCONS_00007993"; exon_number "2"; oId "CUFF.4188.2"; tss_id "TSS5827";
chr13	Cufflinks	exon	67514770	67514896	.	-	.	gene_id "XLOC_004279"; transcript_id "TCONS_00007993"; exon_number "3"; oId "CUFF.4188.2"; tss_id "TSS5827";
chr13	Cufflinks	exon	67517321	67520935	.	-	.	gene_id "XLOC_004279"; transcript_id "TCONS_00007993"; exon_number "4"; oId "CUFF.4188.2"; tss_id "TSS5827";
chr13	Cufflinks	exon	67508084	67509678	.	-	.	gene_id "XLOC_004279"; transcript_id "TCONS_00007994"; exon_number "1"; oId "CUFF.4188.4"; tss_id "TSS5828";
chr13	Cufflinks	exon	67514044	67514139	.	-	.	gene_id "XLOC_004279"; transcript_id "TCONS_00007994"; exon_number "2"; oId "CUFF.4188.4"; tss_id "TSS5828";
chr13	Cufflinks	exon	67514770	67514896	.	-	.	gene_id "XLOC_004279"; transcript_id "TCONS_00007994"; exon_number "3"; oId "CUFF.4188.4"; tss_id "TSS5828";
chr13	Cufflinks	exon	67522157	67522540	.	-	.	gene_id "XLOC_004279"; transcript_id "TCONS_00007994"; exon_number "4"; oId "CUFF.4188.4"; tss_id "TSS5828";
chr13	Cufflinks	exon	67508084	67509678	.	-	.	gene_id "XLOC_004279"; transcript_id "TCONS_00007995"; exon_number "1"; oId "CUFF.4188.3"; tss_id "TSS5826";
chr13	Cufflinks	exon	67514044	67514139	.	-	.	gene_id "XLOC_004279"; transcript_id "TCONS_00007995"; exon_number "2"; oId "CUFF.4188.3"; tss_id "TSS5826";
chr13	Cufflinks	exon	67514770	67514896	.	-	.	gene_id "XLOC_004279"; transcript_id "TCONS_00007995"; exon_number "3"; oId "CUFF.4188.3"; tss_id "TSS5826";
chr13	Cufflinks	exon	67522278	67522476	.	-	.	gene_id "XLOC_004279"; transcript_id "TCONS_00007995"; exon_number "4"; oId "CUFF.4188.3"; tss_id "TSS5826";
chr13	Cufflinks	exon	67523162	67523310	.	-	.	gene_id "XLOC_004279"; transcript_id "TCONS_00007995"; exon_number "5"; oId "CUFF.4188.3"; tss_id "TSS5826";
chr13	Cufflinks	exon	67490211	67492000	.	-	.	gene_id "XLOC_004280"; transcript_id "TCONS_00007991"; exon_number "1"; oId "CUFF.4189.2"; tss_id "TSS5829";
chr13	Cufflinks	exon	67496980	67497075	.	-	.	gene_id "XLOC_004280"; transcript_id "TCONS_00007991"; exon_number "2"; oId "CUFF.4189.2"; tss_id "TSS5829";
chr13	Cufflinks	exon	67497566	67497692	.	-	.	gene_id "XLOC_004280"; transcript_id "TCONS_00007991"; exon_number "3"; oId "CUFF.4189.2"; tss_id "TSS5829";
chr13	Cufflinks	exon	67498199	67498306	.	-	.	gene_id "XLOC_004280"; transcript_id "TCONS_00007991"; exon_number "4"; oId "CUFF.4189.2"; tss_id "TSS5829";
chr13	Cufflinks	exon	67498401	67498499	.	-	.	gene_id "XLOC_004280"; transcript_id "TCONS_00007991"; exon_number "5"; oId "CUFF.4189.2"; tss_id "TSS5829";
chr13	Cufflinks	exon	67500426	67500449	.	-	.	gene_id "XLOC_004280"; transcript_id "TCONS_00007991"; exon_number "6"; oId "CUFF.4189.2"; tss_id "TSS5829";
chr13	Cufflinks	exon	67490211	67492000	.	-	.	gene_id "XLOC_004280"; transcript_id "TCONS_00007992"; exon_number "1"; oId "CUFF.4189.1"; tss_id "TSS5830";
chr13	Cufflinks	exon	67496980	67497075	.	-	.	gene_id "XLOC_004280"; transcript_id "TCONS_00007992"; exon_number "2"; oId "CUFF.4189.1"; tss_id "TSS5830";
chr13	Cufflinks	exon	67497566	67497692	.	-	.	gene_id "XLOC_004280"; transcript_id "TCONS_00007992"; exon_number "3"; oId "CUFF.4189.1"; tss_id "TSS5830";
chr13	Cufflinks	exon	67498199	67498306	.	-	.	gene_id "XLOC_004280"; transcript_id "TCONS_00007992"; exon_number "4"; oId "CUFF.4189.1"; tss_id "TSS5830";
chr13	Cufflinks	exon	67498401	67498499	.	-	.	gene_id "XLOC_004280"; transcript_id "TCONS_00007992"; exon_number "5"; oId "CUFF.4189.1"; tss_id "TSS5830";
chr13	Cufflinks	exon	67500632	67500815	.	-	.	gene_id "XLOC_004280"; transcript_id "TCONS_00007992"; exon_number "6"; oId "CUFF.4189.1"; tss_id "TSS5830";
chr13	Cufflinks	exon	67541260	67543873	.	-	.	gene_id "XLOC_004281"; transcript_id "TCONS_00007996"; exon_number "1"; oId "CUFF.4186.2"; tss_id "TSS5831";
chr13	Cufflinks	exon	67544157	67544270	.	-	.	gene_id "XLOC_004281"; transcript_id "TCONS_00007996"; exon_number "2"; oId "CUFF.4186.2"; tss_id "TSS5831";
chr13	Cufflinks	exon	67549757	67549852	.	-	.	gene_id "XLOC_004281"; transcript_id "TCONS_00007996"; exon_number "3"; oId "CUFF.4186.2"; tss_id "TSS5831";
chr13	Cufflinks	exon	67550286	67550412	.	-	.	gene_id "XLOC_004281"; transcript_id "TCONS_00007996"; exon_number "4"; oId "CUFF.4186.2"; tss_id "TSS5831";
chr13	Cufflinks	exon	67552252	67552513	.	-	.	gene_id "XLOC_004281"; transcript_id "TCONS_00007996"; exon_number "5"; oId "CUFF.4186.2"; tss_id "TSS5831";
chr13	Cufflinks	exon	67541260	67543873	.	-	.	gene_id "XLOC_004281"; transcript_id "TCONS_00007997"; exon_number "1"; oId "CUFF.4186.3"; tss_id "TSS5831";
chr13	Cufflinks	exon	67544157	67544270	.	-	.	gene_id "XLOC_004281"; transcript_id "TCONS_00007997"; exon_number "2"; oId "CUFF.4186.3"; tss_id "TSS5831";
chr13	Cufflinks	exon	67549757	67549852	.	-	.	gene_id "XLOC_004281"; transcript_id "TCONS_00007997"; exon_number "3"; oId "CUFF.4186.3"; tss_id "TSS5831";
chr13	Cufflinks	exon	67550286	67550412	.	-	.	gene_id "XLOC_004281"; transcript_id "TCONS_00007997"; exon_number "4"; oId "CUFF.4186.3"; tss_id "TSS5831";
chr13	Cufflinks	exon	67552448	67552554	.	-	.	gene_id "XLOC_004281"; transcript_id "TCONS_00007997"; exon_number "5"; oId "CUFF.4186.3"; tss_id "TSS5831";
chr13	Cufflinks	exon	67541260	67544270	.	-	.	gene_id "XLOC_004281"; transcript_id "TCONS_00007998"; exon_number "1"; oId "CUFF.4186.1"; tss_id "TSS5832";
chr13	Cufflinks	exon	67549757	67549852	.	-	.	gene_id "XLOC_004281"; transcript_id "TCONS_00007998"; exon_number "2"; oId "CUFF.4186.1"; tss_id "TSS5832";
chr13	Cufflinks	exon	67550286	67550412	.	-	.	gene_id "XLOC_004281"; transcript_id "TCONS_00007998"; exon_number "3"; oId "CUFF.4186.1"; tss_id "TSS5832";
chr13	Cufflinks	exon	67552448	67552704	.	-	.	gene_id "XLOC_004281"; transcript_id "TCONS_00007998"; exon_number "4"; oId "CUFF.4186.1"; tss_id "TSS5832";
chr13	Cufflinks	exon	67572449	67575887	.	-	.	gene_id "XLOC_004282"; transcript_id "TCONS_00007999"; exon_number "1"; oId "CUFF.4192.2"; tss_id "TSS5833";
chr13	Cufflinks	exon	67582106	67582198	.	-	.	gene_id "XLOC_004282"; transcript_id "TCONS_00007999"; exon_number "2"; oId "CUFF.4192.2"; tss_id "TSS5833";
chr13	Cufflinks	exon	67582655	67582781	.	-	.	gene_id "XLOC_004282"; transcript_id "TCONS_00007999"; exon_number "3"; oId "CUFF.4192.2"; tss_id "TSS5833";
chr13	Cufflinks	exon	67584635	67584745	.	-	.	gene_id "XLOC_004282"; transcript_id "TCONS_00007999"; exon_number "4"; oId "CUFF.4192.2"; tss_id "TSS5833";
chr13	Cufflinks	exon	67572449	67575887	.	-	.	gene_id "XLOC_004282"; transcript_id "TCONS_00008000"; exon_number "1"; oId "CUFF.4192.3"; tss_id "TSS5834";
chr13	Cufflinks	exon	67582106	67582198	.	-	.	gene_id "XLOC_004282"; transcript_id "TCONS_00008000"; exon_number "2"; oId "CUFF.4192.3"; tss_id "TSS5834";
chr13	Cufflinks	exon	67582655	67582793	.	-	.	gene_id "XLOC_004282"; transcript_id "TCONS_00008000"; exon_number "3"; oId "CUFF.4192.3"; tss_id "TSS5834";
chr13	Cufflinks	exon	67585077	67585143	.	-	.	gene_id "XLOC_004282"; transcript_id "TCONS_00008000"; exon_number "4"; oId "CUFF.4192.3"; tss_id "TSS5834";
chr13	Cufflinks	exon	67572449	67575887	.	-	.	gene_id "XLOC_004282"; transcript_id "TCONS_00008001"; exon_number "1"; oId "CUFF.4192.1"; tss_id "TSS5834";
chr13	Cufflinks	exon	67582106	67582198	.	-	.	gene_id "XLOC_004282"; transcript_id "TCONS_00008001"; exon_number "2"; oId "CUFF.4192.1"; tss_id "TSS5834";
chr13	Cufflinks	exon	67582655	67582781	.	-	.	gene_id "XLOC_004282"; transcript_id "TCONS_00008001"; exon_number "3"; oId "CUFF.4192.1"; tss_id "TSS5834";
chr13	Cufflinks	exon	67585077	67585206	.	-	.	gene_id "XLOC_004282"; transcript_id "TCONS_00008001"; exon_number "4"; oId "CUFF.4192.1"; tss_id "TSS5834";
chr13	Cufflinks	exon	67591015	67593086	.	-	.	gene_id "XLOC_004283"; transcript_id "TCONS_00008002"; exon_number "1"; oId "CUFF.4191.2"; tss_id "TSS5835";
chr13	Cufflinks	exon	67594943	67595038	.	-	.	gene_id "XLOC_004283"; transcript_id "TCONS_00008002"; exon_number "2"; oId "CUFF.4191.2"; tss_id "TSS5835";
chr13	Cufflinks	exon	67595539	67595665	.	-	.	gene_id "XLOC_004283"; transcript_id "TCONS_00008002"; exon_number "3"; oId "CUFF.4191.2"; tss_id "TSS5835";
chr13	Cufflinks	exon	67600838	67600853	.	-	.	gene_id "XLOC_004283"; transcript_id "TCONS_00008002"; exon_number "4"; oId "CUFF.4191.2"; tss_id "TSS5835";
chr13	Cufflinks	exon	67601307	67601395	.	-	.	gene_id "XLOC_004283"; transcript_id "TCONS_00008002"; exon_number "5"; oId "CUFF.4191.2"; tss_id "TSS5835";
chr13	Cufflinks	exon	67591015	67593086	.	-	.	gene_id "XLOC_004283"; transcript_id "TCONS_00008003"; exon_number "1"; oId "CUFF.4191.1"; tss_id "TSS5835";
chr13	Cufflinks	exon	67594943	67595038	.	-	.	gene_id "XLOC_004283"; transcript_id "TCONS_00008003"; exon_number "2"; oId "CUFF.4191.1"; tss_id "TSS5835";
chr13	Cufflinks	exon	67595539	67595665	.	-	.	gene_id "XLOC_004283"; transcript_id "TCONS_00008003"; exon_number "3"; oId "CUFF.4191.1"; tss_id "TSS5835";
chr13	Cufflinks	exon	67601307	67601453	.	-	.	gene_id "XLOC_004283"; transcript_id "TCONS_00008003"; exon_number "4"; oId "CUFF.4191.1"; tss_id "TSS5835";
chr13	Cufflinks	exon	67615018	67619048	.	-	.	gene_id "XLOC_004284"; transcript_id "TCONS_00008004"; exon_number "1"; oId "CUFF.4190.1"; tss_id "TSS5836";
chr13	Cufflinks	exon	67621562	67621657	.	-	.	gene_id "XLOC_004284"; transcript_id "TCONS_00008004"; exon_number "2"; oId "CUFF.4190.1"; tss_id "TSS5836";
chr13	Cufflinks	exon	67622129	67622255	.	-	.	gene_id "XLOC_004284"; transcript_id "TCONS_00008004"; exon_number "3"; oId "CUFF.4190.1"; tss_id "TSS5836";
chr13	Cufflinks	exon	67627013	67627159	.	-	.	gene_id "XLOC_004284"; transcript_id "TCONS_00008004"; exon_number "4"; oId "CUFF.4190.1"; tss_id "TSS5836";
chr13	Cufflinks	exon	67639246	67641733	.	-	.	gene_id "XLOC_004285"; transcript_id "TCONS_00008005"; exon_number "1"; oId "CUFF.4193.2"; tss_id "TSS5837";
chr13	Cufflinks	exon	67642322	67643846	.	-	.	gene_id "XLOC_004285"; transcript_id "TCONS_00008005"; exon_number "2"; oId "CUFF.4193.2"; tss_id "TSS5837";
chr13	Cufflinks	exon	67646260	67646355	.	-	.	gene_id "XLOC_004285"; transcript_id "TCONS_00008005"; exon_number "3"; oId "CUFF.4193.2"; tss_id "TSS5837";
chr13	Cufflinks	exon	67647561	67647687	.	-	.	gene_id "XLOC_004285"; transcript_id "TCONS_00008005"; exon_number "4"; oId "CUFF.4193.2"; tss_id "TSS5837";
chr13	Cufflinks	exon	67653967	67654049	.	-	.	gene_id "XLOC_004285"; transcript_id "TCONS_00008005"; exon_number "5"; oId "CUFF.4193.2"; tss_id "TSS5837";
chr13	Cufflinks	exon	67639246	67643846	.	-	.	gene_id "XLOC_004285"; transcript_id "TCONS_00008006"; exon_number "1"; oId "CUFF.4193.1"; tss_id "TSS5837";
chr13	Cufflinks	exon	67646260	67646355	.	-	.	gene_id "XLOC_004285"; transcript_id "TCONS_00008006"; exon_number "2"; oId "CUFF.4193.1"; tss_id "TSS5837";
chr13	Cufflinks	exon	67647561	67647687	.	-	.	gene_id "XLOC_004285"; transcript_id "TCONS_00008006"; exon_number "3"; oId "CUFF.4193.1"; tss_id "TSS5837";
chr13	Cufflinks	exon	67653967	67654052	.	-	.	gene_id "XLOC_004285"; transcript_id "TCONS_00008006"; exon_number "4"; oId "CUFF.4193.1"; tss_id "TSS5837";
chr13	Cufflinks	exon	67690313	67694852	.	-	.	gene_id "XLOC_004286"; transcript_id "TCONS_00008007"; exon_number "1"; oId "CUFF.4196.1"; tss_id "TSS5838";
chr13	Cufflinks	exon	67696153	67696248	.	-	.	gene_id "XLOC_004286"; transcript_id "TCONS_00008007"; exon_number "2"; oId "CUFF.4196.1"; tss_id "TSS5838";
chr13	Cufflinks	exon	67697586	67697712	.	-	.	gene_id "XLOC_004286"; transcript_id "TCONS_00008007"; exon_number "3"; oId "CUFF.4196.1"; tss_id "TSS5838";
chr13	Cufflinks	exon	67710510	67710616	.	-	.	gene_id "XLOC_004286"; transcript_id "TCONS_00008007"; exon_number "4"; oId "CUFF.4196.1"; tss_id "TSS5838";
chr13	Cufflinks	exon	67717234	67722786	.	-	.	gene_id "XLOC_004287"; transcript_id "TCONS_00008008"; exon_number "1"; oId "CUFF.4195.1"; tss_id "TSS5839";
chr13	Cufflinks	exon	67724405	67724500	.	-	.	gene_id "XLOC_004287"; transcript_id "TCONS_00008008"; exon_number "2"; oId "CUFF.4195.1"; tss_id "TSS5839";
chr13	Cufflinks	exon	67724972	67725098	.	-	.	gene_id "XLOC_004287"; transcript_id "TCONS_00008008"; exon_number "3"; oId "CUFF.4195.1"; tss_id "TSS5839";
chr13	Cufflinks	exon	67738584	67738703	.	-	.	gene_id "XLOC_004287"; transcript_id "TCONS_00008008"; exon_number "4"; oId "CUFF.4195.1"; tss_id "TSS5839";
chr13	Cufflinks	exon	67767313	67772548	.	-	.	gene_id "XLOC_004288"; transcript_id "TCONS_00008009"; exon_number "1"; oId "CUFF.4197.5"; tss_id "TSS5840";
chr13	Cufflinks	exon	67773935	67774030	.	-	.	gene_id "XLOC_004288"; transcript_id "TCONS_00008009"; exon_number "2"; oId "CUFF.4197.5"; tss_id "TSS5840";
chr13	Cufflinks	exon	67774499	67774625	.	-	.	gene_id "XLOC_004288"; transcript_id "TCONS_00008009"; exon_number "3"; oId "CUFF.4197.5"; tss_id "TSS5840";
chr13	Cufflinks	exon	67784370	67784494	.	-	.	gene_id "XLOC_004288"; transcript_id "TCONS_00008009"; exon_number "4"; oId "CUFF.4197.5"; tss_id "TSS5840";
chr13	Cufflinks	exon	67767313	67771013	.	-	.	gene_id "XLOC_004288"; transcript_id "TCONS_00008010"; exon_number "1"; oId "CUFF.4197.3"; tss_id "TSS5841";
chr13	Cufflinks	exon	67771770	67772548	.	-	.	gene_id "XLOC_004288"; transcript_id "TCONS_00008010"; exon_number "2"; oId "CUFF.4197.3"; tss_id "TSS5841";
chr13	Cufflinks	exon	67773935	67774030	.	-	.	gene_id "XLOC_004288"; transcript_id "TCONS_00008010"; exon_number "3"; oId "CUFF.4197.3"; tss_id "TSS5841";
chr13	Cufflinks	exon	67774499	67774625	.	-	.	gene_id "XLOC_004288"; transcript_id "TCONS_00008010"; exon_number "4"; oId "CUFF.4197.3"; tss_id "TSS5841";
chr13	Cufflinks	exon	67787355	67787663	.	-	.	gene_id "XLOC_004288"; transcript_id "TCONS_00008010"; exon_number "5"; oId "CUFF.4197.3"; tss_id "TSS5841";
chr13	Cufflinks	exon	67767313	67771013	.	-	.	gene_id "XLOC_004288"; transcript_id "TCONS_00008012"; exon_number "1"; oId "CUFF.4197.4"; tss_id "TSS5842";
chr13	Cufflinks	exon	67771938	67772548	.	-	.	gene_id "XLOC_004288"; transcript_id "TCONS_00008012"; exon_number "2"; oId "CUFF.4197.4"; tss_id "TSS5842";
chr13	Cufflinks	exon	67773935	67774030	.	-	.	gene_id "XLOC_004288"; transcript_id "TCONS_00008012"; exon_number "3"; oId "CUFF.4197.4"; tss_id "TSS5842";
chr13	Cufflinks	exon	67774499	67774625	.	-	.	gene_id "XLOC_004288"; transcript_id "TCONS_00008012"; exon_number "4"; oId "CUFF.4197.4"; tss_id "TSS5842";
chr13	Cufflinks	exon	67787355	67787547	.	-	.	gene_id "XLOC_004288"; transcript_id "TCONS_00008012"; exon_number "5"; oId "CUFF.4197.4"; tss_id "TSS5842";
chr13	Cufflinks	exon	67791658	67791896	.	-	.	gene_id "XLOC_004288"; transcript_id "TCONS_00008012"; exon_number "6"; oId "CUFF.4197.4"; tss_id "TSS5842";
chr13	Cufflinks	exon	67767313	67772548	.	-	.	gene_id "XLOC_004288"; transcript_id "TCONS_00008011"; exon_number "1"; oId "CUFF.4197.1"; tss_id "TSS5842";
chr13	Cufflinks	exon	67773935	67774030	.	-	.	gene_id "XLOC_004288"; transcript_id "TCONS_00008011"; exon_number "2"; oId "CUFF.4197.1"; tss_id "TSS5842";
chr13	Cufflinks	exon	67774499	67774625	.	-	.	gene_id "XLOC_004288"; transcript_id "TCONS_00008011"; exon_number "3"; oId "CUFF.4197.1"; tss_id "TSS5842";
chr13	Cufflinks	exon	67787355	67787493	.	-	.	gene_id "XLOC_004288"; transcript_id "TCONS_00008011"; exon_number "4"; oId "CUFF.4197.1"; tss_id "TSS5842";
chr13	Cufflinks	exon	67791604	67791896	.	-	.	gene_id "XLOC_004288"; transcript_id "TCONS_00008011"; exon_number "5"; oId "CUFF.4197.1"; tss_id "TSS5842";
chr13	Cufflinks	exon	67767313	67772548	.	-	.	gene_id "XLOC_004288"; transcript_id "TCONS_00008013"; exon_number "1"; oId "CUFF.4197.2"; tss_id "TSS5842";
chr13	Cufflinks	exon	67773935	67774030	.	-	.	gene_id "XLOC_004288"; transcript_id "TCONS_00008013"; exon_number "2"; oId "CUFF.4197.2"; tss_id "TSS5842";
chr13	Cufflinks	exon	67774499	67774625	.	-	.	gene_id "XLOC_004288"; transcript_id "TCONS_00008013"; exon_number "3"; oId "CUFF.4197.2"; tss_id "TSS5842";
chr13	Cufflinks	exon	67787355	67787526	.	-	.	gene_id "XLOC_004288"; transcript_id "TCONS_00008013"; exon_number "4"; oId "CUFF.4197.2"; tss_id "TSS5842";
chr13	Cufflinks	exon	67791637	67791897	.	-	.	gene_id "XLOC_004288"; transcript_id "TCONS_00008013"; exon_number "5"; oId "CUFF.4197.2"; tss_id "TSS5842";
chr13	Cufflinks	exon	67806195	67809866	.	-	.	gene_id "XLOC_004289"; transcript_id "TCONS_00008015"; exon_number "1"; oId "CUFF.4200.3"; tss_id "TSS5843";
chr13	Cufflinks	exon	67811252	67811347	.	-	.	gene_id "XLOC_004289"; transcript_id "TCONS_00008015"; exon_number "2"; oId "CUFF.4200.3"; tss_id "TSS5843";
chr13	Cufflinks	exon	67811818	67811944	.	-	.	gene_id "XLOC_004289"; transcript_id "TCONS_00008015"; exon_number "3"; oId "CUFF.4200.3"; tss_id "TSS5843";
chr13	Cufflinks	exon	67822384	67822402	.	-	.	gene_id "XLOC_004289"; transcript_id "TCONS_00008015"; exon_number "4"; oId "CUFF.4200.3"; tss_id "TSS5843";
chr13	Cufflinks	exon	67806195	67809866	.	-	.	gene_id "XLOC_004289"; transcript_id "TCONS_00008016"; exon_number "1"; oId "CUFF.4200.1"; tss_id "TSS5844";
chr13	Cufflinks	exon	67811252	67811347	.	-	.	gene_id "XLOC_004289"; transcript_id "TCONS_00008016"; exon_number "2"; oId "CUFF.4200.1"; tss_id "TSS5844";
chr13	Cufflinks	exon	67811818	67811944	.	-	.	gene_id "XLOC_004289"; transcript_id "TCONS_00008016"; exon_number "3"; oId "CUFF.4200.1"; tss_id "TSS5844";
chr13	Cufflinks	exon	67825155	67825244	.	-	.	gene_id "XLOC_004289"; transcript_id "TCONS_00008016"; exon_number "4"; oId "CUFF.4200.1"; tss_id "TSS5844";
chr13	Cufflinks	exon	67806195	67809866	.	-	.	gene_id "XLOC_004289"; transcript_id "TCONS_00008017"; exon_number "1"; oId "CUFF.4200.2"; tss_id "TSS5844";
chr13	Cufflinks	exon	67811252	67811347	.	-	.	gene_id "XLOC_004289"; transcript_id "TCONS_00008017"; exon_number "2"; oId "CUFF.4200.2"; tss_id "TSS5844";
chr13	Cufflinks	exon	67811818	67811944	.	-	.	gene_id "XLOC_004289"; transcript_id "TCONS_00008017"; exon_number "3"; oId "CUFF.4200.2"; tss_id "TSS5844";
chr13	Cufflinks	exon	67825125	67825246	.	-	.	gene_id "XLOC_004289"; transcript_id "TCONS_00008017"; exon_number "4"; oId "CUFF.4200.2"; tss_id "TSS5844";
chr13	Cufflinks	exon	67848737	67850659	.	-	.	gene_id "XLOC_004290"; transcript_id "TCONS_00008018"; exon_number "1"; oId "CUFF.4198.2"; tss_id "TSS5845";
chr13	Cufflinks	exon	67852547	67852625	.	-	.	gene_id "XLOC_004290"; transcript_id "TCONS_00008018"; exon_number "2"; oId "CUFF.4198.2"; tss_id "TSS5845";
chr13	Cufflinks	exon	67853325	67853451	.	-	.	gene_id "XLOC_004290"; transcript_id "TCONS_00008018"; exon_number "3"; oId "CUFF.4198.2"; tss_id "TSS5845";
chr13	Cufflinks	exon	67856000	67856040	.	-	.	gene_id "XLOC_004290"; transcript_id "TCONS_00008018"; exon_number "4"; oId "CUFF.4198.2"; tss_id "TSS5845";
chr13	Cufflinks	exon	67848737	67850659	.	-	.	gene_id "XLOC_004290"; transcript_id "TCONS_00008019"; exon_number "1"; oId "CUFF.4198.1"; tss_id "TSS5845";
chr13	Cufflinks	exon	67852547	67852642	.	-	.	gene_id "XLOC_004290"; transcript_id "TCONS_00008019"; exon_number "2"; oId "CUFF.4198.1"; tss_id "TSS5845";
chr13	Cufflinks	exon	67853325	67853451	.	-	.	gene_id "XLOC_004290"; transcript_id "TCONS_00008019"; exon_number "3"; oId "CUFF.4198.1"; tss_id "TSS5845";
chr13	Cufflinks	exon	67856000	67856113	.	-	.	gene_id "XLOC_004290"; transcript_id "TCONS_00008019"; exon_number "4"; oId "CUFF.4198.1"; tss_id "TSS5845";
chr13	Cufflinks	exon	74506806	74510275	.	-	.	gene_id "XLOC_004304"; transcript_id "TCONS_00008050"; exon_number "1"; oId "CUFF.4230.1"; tss_id "TSS5866";
chr13	Cufflinks	exon	74512416	74512511	.	-	.	gene_id "XLOC_004304"; transcript_id "TCONS_00008050"; exon_number "2"; oId "CUFF.4230.1"; tss_id "TSS5866";
chr13	Cufflinks	exon	74513884	74514010	.	-	.	gene_id "XLOC_004304"; transcript_id "TCONS_00008050"; exon_number "3"; oId "CUFF.4230.1"; tss_id "TSS5866";
chr13	Cufflinks	exon	74516060	74516314	.	-	.	gene_id "XLOC_004304"; transcript_id "TCONS_00008050"; exon_number "4"; oId "CUFF.4230.1"; tss_id "TSS5866";
chr13	Cufflinks	exon	74528112	74528262	.	-	.	gene_id "XLOC_004304"; transcript_id "TCONS_00008050"; exon_number "5"; oId "CUFF.4230.1"; tss_id "TSS5866";
chr13	Cufflinks	exon	74578392	74586007	.	-	.	gene_id "XLOC_004306"; transcript_id "TCONS_00008052"; exon_number "1"; oId "CUFF.4229.1"; tss_id "TSS5868";
chr13	Cufflinks	exon	74587404	74587464	.	-	.	gene_id "XLOC_004306"; transcript_id "TCONS_00008052"; exon_number "2"; oId "CUFF.4229.1"; tss_id "TSS5868";
chr13	Cufflinks	exon	74587684	74587810	.	-	.	gene_id "XLOC_004306"; transcript_id "TCONS_00008052"; exon_number "3"; oId "CUFF.4229.1"; tss_id "TSS5868";
chr13	Cufflinks	exon	74600030	74600114	.	-	.	gene_id "XLOC_004306"; transcript_id "TCONS_00008052"; exon_number "4"; oId "CUFF.4229.1"; tss_id "TSS5868";
chr13	Cufflinks	exon	74600428	74600471	.	-	.	gene_id "XLOC_004306"; transcript_id "TCONS_00008052"; exon_number "5"; oId "CUFF.4229.1"; tss_id "TSS5868";
chr13	Cufflinks	exon	74578392	74586007	.	-	.	gene_id "XLOC_004306"; transcript_id "TCONS_00008053"; exon_number "1"; oId "CUFF.4229.2"; tss_id "TSS5869";
chr13	Cufflinks	exon	74587404	74587464	.	-	.	gene_id "XLOC_004306"; transcript_id "TCONS_00008053"; exon_number "2"; oId "CUFF.4229.2"; tss_id "TSS5869";
chr13	Cufflinks	exon	74587684	74587810	.	-	.	gene_id "XLOC_004306"; transcript_id "TCONS_00008053"; exon_number "3"; oId "CUFF.4229.2"; tss_id "TSS5869";
chr13	Cufflinks	exon	74600030	74600114	.	-	.	gene_id "XLOC_004306"; transcript_id "TCONS_00008053"; exon_number "4"; oId "CUFF.4229.2"; tss_id "TSS5869";
chr13	Cufflinks	exon	74600615	74600714	.	-	.	gene_id "XLOC_004306"; transcript_id "TCONS_00008053"; exon_number "5"; oId "CUFF.4229.2"; tss_id "TSS5869";
chr13	Cufflinks	exon	74615512	74618598	.	-	.	gene_id "XLOC_004307"; transcript_id "TCONS_00008054"; exon_number "1"; oId "CUFF.4227.2"; tss_id "TSS5870";
chr13	Cufflinks	exon	74619987	74620047	.	-	.	gene_id "XLOC_004307"; transcript_id "TCONS_00008054"; exon_number "2"; oId "CUFF.4227.2"; tss_id "TSS5870";
chr13	Cufflinks	exon	74620265	74620391	.	-	.	gene_id "XLOC_004307"; transcript_id "TCONS_00008054"; exon_number "3"; oId "CUFF.4227.2"; tss_id "TSS5870";
chr13	Cufflinks	exon	74631298	74631382	.	-	.	gene_id "XLOC_004307"; transcript_id "TCONS_00008054"; exon_number "4"; oId "CUFF.4227.2"; tss_id "TSS5870";
chr13	Cufflinks	exon	74631487	74631605	.	-	.	gene_id "XLOC_004307"; transcript_id "TCONS_00008054"; exon_number "5"; oId "CUFF.4227.2"; tss_id "TSS5870";
chr13	Cufflinks	exon	74615512	74618598	.	-	.	gene_id "XLOC_004307"; transcript_id "TCONS_00008055"; exon_number "1"; oId "CUFF.4227.1"; tss_id "TSS5870";
chr13	Cufflinks	exon	74619987	74620047	.	-	.	gene_id "XLOC_004307"; transcript_id "TCONS_00008055"; exon_number "2"; oId "CUFF.4227.1"; tss_id "TSS5870";
chr13	Cufflinks	exon	74620265	74620391	.	-	.	gene_id "XLOC_004307"; transcript_id "TCONS_00008055"; exon_number "3"; oId "CUFF.4227.1"; tss_id "TSS5870";
chr13	Cufflinks	exon	74621347	74621470	.	-	.	gene_id "XLOC_004307"; transcript_id "TCONS_00008055"; exon_number "4"; oId "CUFF.4227.1"; tss_id "TSS5870";
chr13	Cufflinks	exon	74631298	74631382	.	-	.	gene_id "XLOC_004307"; transcript_id "TCONS_00008055"; exon_number "5"; oId "CUFF.4227.1"; tss_id "TSS5870";
chr13	Cufflinks	exon	74631487	74631647	.	-	.	gene_id "XLOC_004307"; transcript_id "TCONS_00008055"; exon_number "6"; oId "CUFF.4227.1"; tss_id "TSS5870";
chr13	Cufflinks	exon	74645462	74647144	.	-	.	gene_id "XLOC_004309"; transcript_id "TCONS_00008057"; exon_number "1"; oId "CUFF.4237.1"; tss_id "TSS5872";
chr13	Cufflinks	exon	74648542	74648602	.	-	.	gene_id "XLOC_004309"; transcript_id "TCONS_00008057"; exon_number "2"; oId "CUFF.4237.1"; tss_id "TSS5872";
chr13	Cufflinks	exon	74648804	74648930	.	-	.	gene_id "XLOC_004309"; transcript_id "TCONS_00008057"; exon_number "3"; oId "CUFF.4237.1"; tss_id "TSS5872";
chr13	Cufflinks	exon	74649881	74650058	.	-	.	gene_id "XLOC_004309"; transcript_id "TCONS_00008057"; exon_number "4"; oId "CUFF.4237.1"; tss_id "TSS5872";
chr13	Cufflinks	exon	74659802	74659906	.	-	.	gene_id "XLOC_004309"; transcript_id "TCONS_00008057"; exon_number "5"; oId "CUFF.4237.1"; tss_id "TSS5872";
chr13	Cufflinks	exon	74687651	74691858	.	-	.	gene_id "XLOC_004310"; transcript_id "TCONS_00008058"; exon_number "1"; oId "CUFF.4239.1"; tss_id "TSS5873";
chr13	Cufflinks	exon	74693255	74693315	.	-	.	gene_id "XLOC_004310"; transcript_id "TCONS_00008058"; exon_number "2"; oId "CUFF.4239.1"; tss_id "TSS5873";
chr13	Cufflinks	exon	74693531	74693657	.	-	.	gene_id "XLOC_004310"; transcript_id "TCONS_00008058"; exon_number "3"; oId "CUFF.4239.1"; tss_id "TSS5873";
chr13	Cufflinks	exon	74701187	74701272	.	-	.	gene_id "XLOC_004310"; transcript_id "TCONS_00008058"; exon_number "4"; oId "CUFF.4239.1"; tss_id "TSS5873";
chr13	Cufflinks	exon	74701376	74701647	.	-	.	gene_id "XLOC_004310"; transcript_id "TCONS_00008058"; exon_number "5"; oId "CUFF.4239.1"; tss_id "TSS5873";
chr13	Cufflinks	exon	74687651	74691858	.	-	.	gene_id "XLOC_004310"; transcript_id "TCONS_00008059"; exon_number "1"; oId "CUFF.4239.2"; tss_id "TSS5873";
chr13	Cufflinks	exon	74693255	74693315	.	-	.	gene_id "XLOC_004310"; transcript_id "TCONS_00008059"; exon_number "2"; oId "CUFF.4239.2"; tss_id "TSS5873";
chr13	Cufflinks	exon	74693531	74693657	.	-	.	gene_id "XLOC_004310"; transcript_id "TCONS_00008059"; exon_number "3"; oId "CUFF.4239.2"; tss_id "TSS5873";
chr13	Cufflinks	exon	74701187	74701272	.	-	.	gene_id "XLOC_004310"; transcript_id "TCONS_00008059"; exon_number "4"; oId "CUFF.4239.2"; tss_id "TSS5873";
chr13	Cufflinks	exon	74701586	74701736	.	-	.	gene_id "XLOC_004310"; transcript_id "TCONS_00008059"; exon_number "5"; oId "CUFF.4239.2"; tss_id "TSS5873";
chr13	Cufflinks	exon	74687651	74691858	.	-	.	gene_id "XLOC_004310"; transcript_id "TCONS_00008060"; exon_number "1"; oId "CUFF.4239.3"; tss_id "TSS5874";
chr13	Cufflinks	exon	74693255	74693315	.	-	.	gene_id "XLOC_004310"; transcript_id "TCONS_00008060"; exon_number "2"; oId "CUFF.4239.3"; tss_id "TSS5874";
chr13	Cufflinks	exon	74693531	74693657	.	-	.	gene_id "XLOC_004310"; transcript_id "TCONS_00008060"; exon_number "3"; oId "CUFF.4239.3"; tss_id "TSS5874";
chr13	Cufflinks	exon	74701187	74701272	.	-	.	gene_id "XLOC_004310"; transcript_id "TCONS_00008060"; exon_number "4"; oId "CUFF.4239.3"; tss_id "TSS5874";
chr13	Cufflinks	exon	74701774	74701858	.	-	.	gene_id "XLOC_004310"; transcript_id "TCONS_00008060"; exon_number "5"; oId "CUFF.4239.3"; tss_id "TSS5874";
chr13	Cufflinks	exon	74713575	74716907	.	-	.	gene_id "XLOC_004311"; transcript_id "TCONS_00008061"; exon_number "1"; oId "CUFF.4238.1"; tss_id "TSS5875";
chr13	Cufflinks	exon	74718301	74718361	.	-	.	gene_id "XLOC_004311"; transcript_id "TCONS_00008061"; exon_number "2"; oId "CUFF.4238.1"; tss_id "TSS5875";
chr13	Cufflinks	exon	74718562	74718688	.	-	.	gene_id "XLOC_004311"; transcript_id "TCONS_00008061"; exon_number "3"; oId "CUFF.4238.1"; tss_id "TSS5875";
chr13	Cufflinks	exon	74719639	74719762	.	-	.	gene_id "XLOC_004311"; transcript_id "TCONS_00008061"; exon_number "4"; oId "CUFF.4238.1"; tss_id "TSS5875";
chr13	Cufflinks	exon	74721095	74721485	.	-	.	gene_id "XLOC_004311"; transcript_id "TCONS_00008061"; exon_number "5"; oId "CUFF.4238.1"; tss_id "TSS5875";
chr13	Cufflinks	exon	74713575	74713773	.	-	.	gene_id "XLOC_004311"; transcript_id "TCONS_00008062"; exon_number "1"; oId "CUFF.4238.2"; tss_id "TSS5876";
chr13	Cufflinks	exon	74713799	74716907	.	-	.	gene_id "XLOC_004311"; transcript_id "TCONS_00008062"; exon_number "2"; oId "CUFF.4238.2"; tss_id "TSS5876";
chr13	Cufflinks	exon	74718301	74718361	.	-	.	gene_id "XLOC_004311"; transcript_id "TCONS_00008062"; exon_number "3"; oId "CUFF.4238.2"; tss_id "TSS5876";
chr13	Cufflinks	exon	74718562	74718688	.	-	.	gene_id "XLOC_004311"; transcript_id "TCONS_00008062"; exon_number "4"; oId "CUFF.4238.2"; tss_id "TSS5876";
chr13	Cufflinks	exon	74728720	74728853	.	-	.	gene_id "XLOC_004311"; transcript_id "TCONS_00008062"; exon_number "5"; oId "CUFF.4238.2"; tss_id "TSS5876";
chr13	Cufflinks	exon	74713575	74716907	.	-	.	gene_id "XLOC_004311"; transcript_id "TCONS_00008063"; exon_number "1"; oId "CUFF.4238.3"; tss_id "TSS5877";
chr13	Cufflinks	exon	74718301	74718361	.	-	.	gene_id "XLOC_004311"; transcript_id "TCONS_00008063"; exon_number "2"; oId "CUFF.4238.3"; tss_id "TSS5877";
chr13	Cufflinks	exon	74718562	74718688	.	-	.	gene_id "XLOC_004311"; transcript_id "TCONS_00008063"; exon_number "3"; oId "CUFF.4238.3"; tss_id "TSS5877";
chr13	Cufflinks	exon	74721095	74721321	.	-	.	gene_id "XLOC_004311"; transcript_id "TCONS_00008063"; exon_number "4"; oId "CUFF.4238.3"; tss_id "TSS5877";
chr13	Cufflinks	exon	74728720	74729026	.	-	.	gene_id "XLOC_004311"; transcript_id "TCONS_00008063"; exon_number "5"; oId "CUFF.4238.3"; tss_id "TSS5877";
chr13	Cufflinks	exon	74740639	74745183	.	-	.	gene_id "XLOC_004312"; transcript_id "TCONS_00008065"; exon_number "1"; oId "CUFF.4242.4"; tss_id "TSS5878";
chr13	Cufflinks	exon	74746570	74746630	.	-	.	gene_id "XLOC_004312"; transcript_id "TCONS_00008065"; exon_number "2"; oId "CUFF.4242.4"; tss_id "TSS5878";
chr13	Cufflinks	exon	74747648	74747774	.	-	.	gene_id "XLOC_004312"; transcript_id "TCONS_00008065"; exon_number "3"; oId "CUFF.4242.4"; tss_id "TSS5878";
chr13	Cufflinks	exon	74748712	74748835	.	-	.	gene_id "XLOC_004312"; transcript_id "TCONS_00008065"; exon_number "4"; oId "CUFF.4242.4"; tss_id "TSS5878";
chr13	Cufflinks	exon	74750172	74750396	.	-	.	gene_id "XLOC_004312"; transcript_id "TCONS_00008065"; exon_number "5"; oId "CUFF.4242.4"; tss_id "TSS5878";
chr13	Cufflinks	exon	74754650	74754735	.	-	.	gene_id "XLOC_004312"; transcript_id "TCONS_00008065"; exon_number "6"; oId "CUFF.4242.4"; tss_id "TSS5878";
chr13	Cufflinks	exon	74754838	74755115	.	-	.	gene_id "XLOC_004312"; transcript_id "TCONS_00008065"; exon_number "7"; oId "CUFF.4242.4"; tss_id "TSS5878";
chr13	Cufflinks	exon	74740639	74745183	.	-	.	gene_id "XLOC_004312"; transcript_id "TCONS_00008064"; exon_number "1"; oId "CUFF.4242.1"; tss_id "TSS5878";
chr13	Cufflinks	exon	74746570	74746630	.	-	.	gene_id "XLOC_004312"; transcript_id "TCONS_00008064"; exon_number "2"; oId "CUFF.4242.1"; tss_id "TSS5878";
chr13	Cufflinks	exon	74747648	74747774	.	-	.	gene_id "XLOC_004312"; transcript_id "TCONS_00008064"; exon_number "3"; oId "CUFF.4242.1"; tss_id "TSS5878";
chr13	Cufflinks	exon	74748712	74750396	.	-	.	gene_id "XLOC_004312"; transcript_id "TCONS_00008064"; exon_number "4"; oId "CUFF.4242.1"; tss_id "TSS5878";
chr13	Cufflinks	exon	74754650	74754735	.	-	.	gene_id "XLOC_004312"; transcript_id "TCONS_00008064"; exon_number "5"; oId "CUFF.4242.1"; tss_id "TSS5878";
chr13	Cufflinks	exon	74754838	74754964	.	-	.	gene_id "XLOC_004312"; transcript_id "TCONS_00008064"; exon_number "6"; oId "CUFF.4242.1"; tss_id "TSS5878";
chr13	Cufflinks	exon	74755045	74755115	.	-	.	gene_id "XLOC_004312"; transcript_id "TCONS_00008064"; exon_number "7"; oId "CUFF.4242.1"; tss_id "TSS5878";
chr13	Cufflinks	exon	74740639	74745183	.	-	.	gene_id "XLOC_004312"; transcript_id "TCONS_00008067"; exon_number "1"; oId "CUFF.4242.3"; tss_id "TSS5878";
chr13	Cufflinks	exon	74746570	74746630	.	-	.	gene_id "XLOC_004312"; transcript_id "TCONS_00008067"; exon_number "2"; oId "CUFF.4242.3"; tss_id "TSS5878";
chr13	Cufflinks	exon	74747648	74747774	.	-	.	gene_id "XLOC_004312"; transcript_id "TCONS_00008067"; exon_number "3"; oId "CUFF.4242.3"; tss_id "TSS5878";
chr13	Cufflinks	exon	74748712	74748769	.	-	.	gene_id "XLOC_004312"; transcript_id "TCONS_00008067"; exon_number "4"; oId "CUFF.4242.3"; tss_id "TSS5878";
chr13	Cufflinks	exon	74750172	74750396	.	-	.	gene_id "XLOC_004312"; transcript_id "TCONS_00008067"; exon_number "5"; oId "CUFF.4242.3"; tss_id "TSS5878";
chr13	Cufflinks	exon	74754650	74754735	.	-	.	gene_id "XLOC_004312"; transcript_id "TCONS_00008067"; exon_number "6"; oId "CUFF.4242.3"; tss_id "TSS5878";
chr13	Cufflinks	exon	74754838	74755124	.	-	.	gene_id "XLOC_004312"; transcript_id "TCONS_00008067"; exon_number "7"; oId "CUFF.4242.3"; tss_id "TSS5878";
chr13	Cufflinks	exon	74740639	74745183	.	-	.	gene_id "XLOC_004312"; transcript_id "TCONS_00008066"; exon_number "1"; oId "CUFF.4242.2"; tss_id "TSS5878";
chr13	Cufflinks	exon	74746570	74746630	.	-	.	gene_id "XLOC_004312"; transcript_id "TCONS_00008066"; exon_number "2"; oId "CUFF.4242.2"; tss_id "TSS5878";
chr13	Cufflinks	exon	74747648	74747774	.	-	.	gene_id "XLOC_004312"; transcript_id "TCONS_00008066"; exon_number "3"; oId "CUFF.4242.2"; tss_id "TSS5878";
chr13	Cufflinks	exon	74750172	74750396	.	-	.	gene_id "XLOC_004312"; transcript_id "TCONS_00008066"; exon_number "4"; oId "CUFF.4242.2"; tss_id "TSS5878";
chr13	Cufflinks	exon	74754650	74754735	.	-	.	gene_id "XLOC_004312"; transcript_id "TCONS_00008066"; exon_number "5"; oId "CUFF.4242.2"; tss_id "TSS5878";
chr13	Cufflinks	exon	74754838	74755124	.	-	.	gene_id "XLOC_004312"; transcript_id "TCONS_00008066"; exon_number "6"; oId "CUFF.4242.2"; tss_id "TSS5878";
chr15	Cufflinks	exon	75447106	75447250	.	+	.	gene_id "XLOC_005144"; transcript_id "TCONS_00009555"; exon_number "1"; oId "CUFF.5329.1"; tss_id "TSS6976";
chr15	Cufflinks	exon	75448474	75450121	.	+	.	gene_id "XLOC_005144"; transcript_id "TCONS_00009555"; exon_number "2"; oId "CUFF.5329.1"; tss_id "TSS6976";
chr15	Cufflinks	exon	75453981	75460257	.	+	.	gene_id "XLOC_005144"; transcript_id "TCONS_00009555"; exon_number "3"; oId "CUFF.5329.1"; tss_id "TSS6976";
chr15	Cufflinks	exon	75447593	75447828	.	+	.	gene_id "XLOC_005144"; transcript_id "TCONS_00009556"; exon_number "1"; oId "CUFF.5329.2"; tss_id "TSS6977";
chr15	Cufflinks	exon	75448474	75450121	.	+	.	gene_id "XLOC_005144"; transcript_id "TCONS_00009556"; exon_number "2"; oId "CUFF.5329.2"; tss_id "TSS6977";
chr15	Cufflinks	exon	75453981	75460257	.	+	.	gene_id "XLOC_005144"; transcript_id "TCONS_00009556"; exon_number "3"; oId "CUFF.5329.2"; tss_id "TSS6977";
chr15	Cufflinks	exon	75771464	75771589	.	+	.	gene_id "XLOC_005147"; transcript_id "TCONS_00009559"; exon_number "1"; oId "CUFF.5335.1"; tss_id "TSS6980";
chr15	Cufflinks	exon	75777553	75779832	.	+	.	gene_id "XLOC_005147"; transcript_id "TCONS_00009559"; exon_number "2"; oId "CUFF.5335.1"; tss_id "TSS6980";
chr15	Cufflinks	exon	75771678	75771881	.	+	.	gene_id "XLOC_005147"; transcript_id "TCONS_00009560"; exon_number "1"; oId "CUFF.5335.2"; tss_id "TSS6981";
chr15	Cufflinks	exon	75777553	75779832	.	+	.	gene_id "XLOC_005147"; transcript_id "TCONS_00009560"; exon_number "2"; oId "CUFF.5335.2"; tss_id "TSS6981";
chr15	Cufflinks	exon	76709681	76710027	.	+	.	gene_id "XLOC_005164"; transcript_id "TCONS_00009595"; exon_number "1"; oId "CUFF.5382.2"; tss_id "TSS7000";
chr15	Cufflinks	exon	76711169	76711212	.	+	.	gene_id "XLOC_005164"; transcript_id "TCONS_00009595"; exon_number "2"; oId "CUFF.5382.2"; tss_id "TSS7000";
chr15	Cufflinks	exon	76711542	76711668	.	+	.	gene_id "XLOC_005164"; transcript_id "TCONS_00009595"; exon_number "3"; oId "CUFF.5382.2"; tss_id "TSS7000";
chr15	Cufflinks	exon	76718661	76718777	.	+	.	gene_id "XLOC_005164"; transcript_id "TCONS_00009595"; exon_number "4"; oId "CUFF.5382.2"; tss_id "TSS7000";
chr15	Cufflinks	exon	76720437	76725940	.	+	.	gene_id "XLOC_005164"; transcript_id "TCONS_00009595"; exon_number "5"; oId "CUFF.5382.2"; tss_id "TSS7000";
chr15	Cufflinks	exon	76709681	76709783	.	+	.	gene_id "XLOC_005164"; transcript_id "TCONS_00009594"; exon_number "1"; oId "CUFF.5382.1"; tss_id "TSS7000";
chr15	Cufflinks	exon	76711169	76711212	.	+	.	gene_id "XLOC_005164"; transcript_id "TCONS_00009594"; exon_number "2"; oId "CUFF.5382.1"; tss_id "TSS7000";
chr15	Cufflinks	exon	76711542	76711668	.	+	.	gene_id "XLOC_005164"; transcript_id "TCONS_00009594"; exon_number "3"; oId "CUFF.5382.1"; tss_id "TSS7000";
chr15	Cufflinks	exon	76718661	76725940	.	+	.	gene_id "XLOC_005164"; transcript_id "TCONS_00009594"; exon_number "4"; oId "CUFF.5382.1"; tss_id "TSS7000";
chr15	Cufflinks	exon	76709696	76709783	.	+	.	gene_id "XLOC_005164"; transcript_id "TCONS_00009597"; exon_number "1"; oId "CUFF.5382.4"; tss_id "TSS7000";
chr15	Cufflinks	exon	76711169	76711212	.	+	.	gene_id "XLOC_005164"; transcript_id "TCONS_00009597"; exon_number "2"; oId "CUFF.5382.4"; tss_id "TSS7000";
chr15	Cufflinks	exon	76711542	76711668	.	+	.	gene_id "XLOC_005164"; transcript_id "TCONS_00009597"; exon_number "3"; oId "CUFF.5382.4"; tss_id "TSS7000";
chr15	Cufflinks	exon	76718661	76718777	.	+	.	gene_id "XLOC_005164"; transcript_id "TCONS_00009597"; exon_number "4"; oId "CUFF.5382.4"; tss_id "TSS7000";
chr15	Cufflinks	exon	76720437	76725940	.	+	.	gene_id "XLOC_005164"; transcript_id "TCONS_00009597"; exon_number "5"; oId "CUFF.5382.4"; tss_id "TSS7000";
chr15	Cufflinks	exon	76709696	76710027	.	+	.	gene_id "XLOC_005164"; transcript_id "TCONS_00009596"; exon_number "1"; oId "CUFF.5382.3"; tss_id "TSS7000";
chr15	Cufflinks	exon	76711169	76711212	.	+	.	gene_id "XLOC_005164"; transcript_id "TCONS_00009596"; exon_number "2"; oId "CUFF.5382.3"; tss_id "TSS7000";
chr15	Cufflinks	exon	76711542	76711668	.	+	.	gene_id "XLOC_005164"; transcript_id "TCONS_00009596"; exon_number "3"; oId "CUFF.5382.3"; tss_id "TSS7000";
chr15	Cufflinks	exon	76718661	76725940	.	+	.	gene_id "XLOC_005164"; transcript_id "TCONS_00009596"; exon_number "4"; oId "CUFF.5382.3"; tss_id "TSS7000";
chr15	Cufflinks	exon	76709699	76710027	.	+	.	gene_id "XLOC_005164"; transcript_id "TCONS_00009598"; exon_number "1"; oId "CUFF.5382.5"; tss_id "TSS7000";
chr15	Cufflinks	exon	76711169	76711212	.	+	.	gene_id "XLOC_005164"; transcript_id "TCONS_00009598"; exon_number "2"; oId "CUFF.5382.5"; tss_id "TSS7000";
chr15	Cufflinks	exon	76711542	76711668	.	+	.	gene_id "XLOC_005164"; transcript_id "TCONS_00009598"; exon_number "3"; oId "CUFF.5382.5"; tss_id "TSS7000";
chr15	Cufflinks	exon	76718664	76725940	.	+	.	gene_id "XLOC_005164"; transcript_id "TCONS_00009598"; exon_number "4"; oId "CUFF.5382.5"; tss_id "TSS7000";
chr15	Cufflinks	exon	76709705	76709783	.	+	.	gene_id "XLOC_005164"; transcript_id "TCONS_00009599"; exon_number "1"; oId "CUFF.5382.6"; tss_id "TSS7000";
chr15	Cufflinks	exon	76711169	76711212	.	+	.	gene_id "XLOC_005164"; transcript_id "TCONS_00009599"; exon_number "2"; oId "CUFF.5382.6"; tss_id "TSS7000";
chr15	Cufflinks	exon	76711542	76711668	.	+	.	gene_id "XLOC_005164"; transcript_id "TCONS_00009599"; exon_number "3"; oId "CUFF.5382.6"; tss_id "TSS7000";
chr15	Cufflinks	exon	76718664	76725940	.	+	.	gene_id "XLOC_005164"; transcript_id "TCONS_00009599"; exon_number "4"; oId "CUFF.5382.6"; tss_id "TSS7000";
chr15	Cufflinks	exon	76681763	76685044	.	-	.	gene_id "XLOC_005494"; transcript_id "TCONS_00010203"; exon_number "1"; oId "CUFF.5378.1"; tss_id "TSS7452";
chr15	Cufflinks	exon	76700237	76700350	.	-	.	gene_id "XLOC_005494"; transcript_id "TCONS_00010203"; exon_number "2"; oId "CUFF.5378.1"; tss_id "TSS7452";
chr15	Cufflinks	exon	76700712	76700844	.	-	.	gene_id "XLOC_005494"; transcript_id "TCONS_00010203"; exon_number "3"; oId "CUFF.5378.1"; tss_id "TSS7452";
chr15	Cufflinks	exon	76701083	76701852	.	-	.	gene_id "XLOC_005494"; transcript_id "TCONS_00010203"; exon_number "4"; oId "CUFF.5378.1"; tss_id "TSS7452";
chr15	Cufflinks	exon	76740805	76742605	.	-	.	gene_id "XLOC_005495"; transcript_id "TCONS_00010204"; exon_number "1"; oId "CUFF.5379.1"; tss_id "TSS7453";
chr15	Cufflinks	exon	76747720	76747833	.	-	.	gene_id "XLOC_005495"; transcript_id "TCONS_00010204"; exon_number "2"; oId "CUFF.5379.1"; tss_id "TSS7453";
chr15	Cufflinks	exon	76748065	76748191	.	-	.	gene_id "XLOC_005495"; transcript_id "TCONS_00010204"; exon_number "3"; oId "CUFF.5379.1"; tss_id "TSS7453";
chr15	Cufflinks	exon	76748399	76748491	.	-	.	gene_id "XLOC_005495"; transcript_id "TCONS_00010204"; exon_number "4"; oId "CUFF.5379.1"; tss_id "TSS7453";
chr15	Cufflinks	exon	76755806	76755840	.	-	.	gene_id "XLOC_005495"; transcript_id "TCONS_00010204"; exon_number "5"; oId "CUFF.5379.1"; tss_id "TSS7453";
chr16	Cufflinks	exon	3743978	3744767	.	+	.	gene_id "XLOC_005667"; transcript_id "TCONS_00010535"; exon_number "1"; oId "CUFF.5721.1"; tss_id "TSS7694";
chr16	Cufflinks	exon	3745777	3745957	.	+	.	gene_id "XLOC_005667"; transcript_id "TCONS_00010535"; exon_number "2"; oId "CUFF.5721.1"; tss_id "TSS7694";
chr16	Cufflinks	exon	3746422	3746495	.	+	.	gene_id "XLOC_005667"; transcript_id "TCONS_00010535"; exon_number "3"; oId "CUFF.5721.1"; tss_id "TSS7694";
chr16	Cufflinks	exon	3746771	3746894	.	+	.	gene_id "XLOC_005667"; transcript_id "TCONS_00010535"; exon_number "4"; oId "CUFF.5721.1"; tss_id "TSS7694";
chr16	Cufflinks	exon	3748149	3748265	.	+	.	gene_id "XLOC_005667"; transcript_id "TCONS_00010535"; exon_number "5"; oId "CUFF.5721.1"; tss_id "TSS7694";
chr16	Cufflinks	exon	3748712	3751798	.	+	.	gene_id "XLOC_005667"; transcript_id "TCONS_00010535"; exon_number "6"; oId "CUFF.5721.1"; tss_id "TSS7694";
chr16	Cufflinks	exon	3759195	3764047	.	+	.	gene_id "XLOC_005667"; transcript_id "TCONS_00010535"; exon_number "7"; oId "CUFF.5721.1"; tss_id "TSS7694";
chr16	Cufflinks	exon	3744120	3744767	.	+	.	gene_id "XLOC_005667"; transcript_id "TCONS_00010537"; exon_number "1"; oId "CUFF.5721.3"; tss_id "TSS7695";
chr16	Cufflinks	exon	3745777	3745957	.	+	.	gene_id "XLOC_005667"; transcript_id "TCONS_00010537"; exon_number "2"; oId "CUFF.5721.3"; tss_id "TSS7695";
chr16	Cufflinks	exon	3746422	3746495	.	+	.	gene_id "XLOC_005667"; transcript_id "TCONS_00010537"; exon_number "3"; oId "CUFF.5721.3"; tss_id "TSS7695";
chr16	Cufflinks	exon	3746771	3746894	.	+	.	gene_id "XLOC_005667"; transcript_id "TCONS_00010537"; exon_number "4"; oId "CUFF.5721.3"; tss_id "TSS7695";
chr16	Cufflinks	exon	3748149	3748265	.	+	.	gene_id "XLOC_005667"; transcript_id "TCONS_00010537"; exon_number "5"; oId "CUFF.5721.3"; tss_id "TSS7695";
chr16	Cufflinks	exon	3748712	3753655	.	+	.	gene_id "XLOC_005667"; transcript_id "TCONS_00010537"; exon_number "6"; oId "CUFF.5721.3"; tss_id "TSS7695";
chr16	Cufflinks	exon	98218229	98218601	.	+	.	gene_id "XLOC_005935"; transcript_id "TCONS_00011045"; exon_number "1"; oId "CUFF.6260.4"; tss_id "TSS8052";
chr16	Cufflinks	exon	98229794	98229920	.	+	.	gene_id "XLOC_005935"; transcript_id "TCONS_00011045"; exon_number "2"; oId "CUFF.6260.4"; tss_id "TSS8052";
chr16	Cufflinks	exon	98230109	98230169	.	+	.	gene_id "XLOC_005935"; transcript_id "TCONS_00011045"; exon_number "3"; oId "CUFF.6260.4"; tss_id "TSS8052";
chr16	Cufflinks	exon	98231284	98231891	.	+	.	gene_id "XLOC_005935"; transcript_id "TCONS_00011045"; exon_number "4"; oId "CUFF.6260.4"; tss_id "TSS8052";
chr16	Cufflinks	exon	98232903	98236884	.	+	.	gene_id "XLOC_005935"; transcript_id "TCONS_00011045"; exon_number "5"; oId "CUFF.6260.4"; tss_id "TSS8052";
chr16	Cufflinks	exon	98237007	98238434	.	+	.	gene_id "XLOC_005935"; transcript_id "TCONS_00011045"; exon_number "6"; oId "CUFF.6260.4"; tss_id "TSS8052";
chr16	Cufflinks	exon	98218229	98218601	.	+	.	gene_id "XLOC_005935"; transcript_id "TCONS_00011044"; exon_number "1"; oId "CUFF.6260.1"; tss_id "TSS8052";
chr16	Cufflinks	exon	98229794	98229920	.	+	.	gene_id "XLOC_005935"; transcript_id "TCONS_00011044"; exon_number "2"; oId "CUFF.6260.1"; tss_id "TSS8052";
chr16	Cufflinks	exon	98230109	98230169	.	+	.	gene_id "XLOC_005935"; transcript_id "TCONS_00011044"; exon_number "3"; oId "CUFF.6260.1"; tss_id "TSS8052";
chr16	Cufflinks	exon	98231284	98231333	.	+	.	gene_id "XLOC_005935"; transcript_id "TCONS_00011044"; exon_number "4"; oId "CUFF.6260.1"; tss_id "TSS8052";
chr16	Cufflinks	exon	98236831	98236884	.	+	.	gene_id "XLOC_005935"; transcript_id "TCONS_00011044"; exon_number "5"; oId "CUFF.6260.1"; tss_id "TSS8052";
chr16	Cufflinks	exon	98237007	98238434	.	+	.	gene_id "XLOC_005935"; transcript_id "TCONS_00011044"; exon_number "6"; oId "CUFF.6260.1"; tss_id "TSS8052";
chr16	Cufflinks	exon	98218370	98218601	.	+	.	gene_id "XLOC_005935"; transcript_id "TCONS_00011048"; exon_number "1"; oId "CUFF.6260.5"; tss_id "TSS8053";
chr16	Cufflinks	exon	98229794	98229920	.	+	.	gene_id "XLOC_005935"; transcript_id "TCONS_00011048"; exon_number "2"; oId "CUFF.6260.5"; tss_id "TSS8053";
chr16	Cufflinks	exon	98230109	98230169	.	+	.	gene_id "XLOC_005935"; transcript_id "TCONS_00011048"; exon_number "3"; oId "CUFF.6260.5"; tss_id "TSS8053";
chr16	Cufflinks	exon	98236831	98236884	.	+	.	gene_id "XLOC_005935"; transcript_id "TCONS_00011048"; exon_number "4"; oId "CUFF.6260.5"; tss_id "TSS8053";
chr16	Cufflinks	exon	98237007	98238434	.	+	.	gene_id "XLOC_005935"; transcript_id "TCONS_00011048"; exon_number "5"; oId "CUFF.6260.5"; tss_id "TSS8053";
chr16	Cufflinks	exon	98218380	98218601	.	+	.	gene_id "XLOC_005935"; transcript_id "TCONS_00011049"; exon_number "1"; oId "CUFF.6260.6"; tss_id "TSS8053";
chr16	Cufflinks	exon	98229794	98229920	.	+	.	gene_id "XLOC_005935"; transcript_id "TCONS_00011049"; exon_number "2"; oId "CUFF.6260.6"; tss_id "TSS8053";
chr16	Cufflinks	exon	98230109	98230169	.	+	.	gene_id "XLOC_005935"; transcript_id "TCONS_00011049"; exon_number "3"; oId "CUFF.6260.6"; tss_id "TSS8053";
chr16	Cufflinks	exon	98231284	98231492	.	+	.	gene_id "XLOC_005935"; transcript_id "TCONS_00011049"; exon_number "4"; oId "CUFF.6260.6"; tss_id "TSS8053";
chr16	Cufflinks	exon	98236831	98236884	.	+	.	gene_id "XLOC_005935"; transcript_id "TCONS_00011049"; exon_number "5"; oId "CUFF.6260.6"; tss_id "TSS8053";
chr16	Cufflinks	exon	98237007	98238434	.	+	.	gene_id "XLOC_005935"; transcript_id "TCONS_00011049"; exon_number "6"; oId "CUFF.6260.6"; tss_id "TSS8053";
chr16	Cufflinks	exon	98218473	98218601	.	+	.	gene_id "XLOC_005935"; transcript_id "TCONS_00011051"; exon_number "1"; oId "CUFF.6260.8"; tss_id "TSS8054";
chr16	Cufflinks	exon	98229794	98229920	.	+	.	gene_id "XLOC_005935"; transcript_id "TCONS_00011051"; exon_number "2"; oId "CUFF.6260.8"; tss_id "TSS8054";
chr16	Cufflinks	exon	98230109	98230169	.	+	.	gene_id "XLOC_005935"; transcript_id "TCONS_00011051"; exon_number "3"; oId "CUFF.6260.8"; tss_id "TSS8054";
chr16	Cufflinks	exon	98231284	98231873	.	+	.	gene_id "XLOC_005935"; transcript_id "TCONS_00011051"; exon_number "4"; oId "CUFF.6260.8"; tss_id "TSS8054";
chr16	Cufflinks	exon	98233053	98236884	.	+	.	gene_id "XLOC_005935"; transcript_id "TCONS_00011051"; exon_number "5"; oId "CUFF.6260.8"; tss_id "TSS8054";
chr16	Cufflinks	exon	98237007	98238434	.	+	.	gene_id "XLOC_005935"; transcript_id "TCONS_00011051"; exon_number "6"; oId "CUFF.6260.8"; tss_id "TSS8054";
chr16	Cufflinks	exon	3861543	3866730	.	-	.	gene_id "XLOC_005938"; transcript_id "TCONS_00011055"; exon_number "1"; oId "CUFF.5724.1"; tss_id "TSS8057";
chr16	Cufflinks	exon	3871150	3871276	.	-	.	gene_id "XLOC_005938"; transcript_id "TCONS_00011055"; exon_number "2"; oId "CUFF.5724.1"; tss_id "TSS8057";
chr16	Cufflinks	exon	3872059	3872362	.	-	.	gene_id "XLOC_005938"; transcript_id "TCONS_00011055"; exon_number "3"; oId "CUFF.5724.1"; tss_id "TSS8057";
chr16	Cufflinks	exon	3861543	3866730	.	-	.	gene_id "XLOC_005938"; transcript_id "TCONS_00011056"; exon_number "1"; oId "CUFF.5724.2"; tss_id "TSS8058";
chr16	Cufflinks	exon	3871150	3871276	.	-	.	gene_id "XLOC_005938"; transcript_id "TCONS_00011056"; exon_number "2"; oId "CUFF.5724.2"; tss_id "TSS8058";
chr16	Cufflinks	exon	3884288	3884503	.	-	.	gene_id "XLOC_005938"; transcript_id "TCONS_00011056"; exon_number "3"; oId "CUFF.5724.2"; tss_id "TSS8058";
chr16	Cufflinks	exon	98280895	98286550	.	-	.	gene_id "XLOC_006201"; transcript_id "TCONS_00011513"; exon_number "1"; oId "CUFF.6262.10"; tss_id "TSS8391";
chr16	Cufflinks	exon	98287307	98287830	.	-	.	gene_id "XLOC_006201"; transcript_id "TCONS_00011513"; exon_number "2"; oId "CUFF.6262.10"; tss_id "TSS8391";
chr16	Cufflinks	exon	98288920	98288980	.	-	.	gene_id "XLOC_006201"; transcript_id "TCONS_00011513"; exon_number "3"; oId "CUFF.6262.10"; tss_id "TSS8391";
chr16	Cufflinks	exon	98289169	98289295	.	-	.	gene_id "XLOC_006201"; transcript_id "TCONS_00011513"; exon_number "4"; oId "CUFF.6262.10"; tss_id "TSS8391";
chr16	Cufflinks	exon	98290476	98290775	.	-	.	gene_id "XLOC_006201"; transcript_id "TCONS_00011513"; exon_number "5"; oId "CUFF.6262.10"; tss_id "TSS8391";
chr16	Cufflinks	exon	98280895	98287830	.	-	.	gene_id "XLOC_006201"; transcript_id "TCONS_00011515"; exon_number "1"; oId "CUFF.6262.3"; tss_id "TSS8392";
chr16	Cufflinks	exon	98288920	98288980	.	-	.	gene_id "XLOC_006201"; transcript_id "TCONS_00011515"; exon_number "2"; oId "CUFF.6262.3"; tss_id "TSS8392";
chr16	Cufflinks	exon	98289169	98289295	.	-	.	gene_id "XLOC_006201"; transcript_id "TCONS_00011515"; exon_number "3"; oId "CUFF.6262.3"; tss_id "TSS8392";
chr16	Cufflinks	exon	98290476	98290516	.	-	.	gene_id "XLOC_006201"; transcript_id "TCONS_00011515"; exon_number "4"; oId "CUFF.6262.3"; tss_id "TSS8392";
chr16	Cufflinks	exon	98303055	98303339	.	-	.	gene_id "XLOC_006201"; transcript_id "TCONS_00011515"; exon_number "5"; oId "CUFF.6262.3"; tss_id "TSS8392";
chr16	Cufflinks	exon	98280895	98286550	.	-	.	gene_id "XLOC_006201"; transcript_id "TCONS_00011514"; exon_number "1"; oId "CUFF.6262.2"; tss_id "TSS8392";
chr16	Cufflinks	exon	98287307	98287830	.	-	.	gene_id "XLOC_006201"; transcript_id "TCONS_00011514"; exon_number "2"; oId "CUFF.6262.2"; tss_id "TSS8392";
chr16	Cufflinks	exon	98288920	98288980	.	-	.	gene_id "XLOC_006201"; transcript_id "TCONS_00011514"; exon_number "3"; oId "CUFF.6262.2"; tss_id "TSS8392";
chr16	Cufflinks	exon	98289169	98289295	.	-	.	gene_id "XLOC_006201"; transcript_id "TCONS_00011514"; exon_number "4"; oId "CUFF.6262.2"; tss_id "TSS8392";
chr16	Cufflinks	exon	98303055	98303339	.	-	.	gene_id "XLOC_006201"; transcript_id "TCONS_00011514"; exon_number "5"; oId "CUFF.6262.2"; tss_id "TSS8392";
chr16	Cufflinks	exon	98280895	98286382	.	-	.	gene_id "XLOC_006201"; transcript_id "TCONS_00011518"; exon_number "1"; oId "CUFF.6262.6"; tss_id "TSS8392";
chr16	Cufflinks	exon	98287139	98287830	.	-	.	gene_id "XLOC_006201"; transcript_id "TCONS_00011518"; exon_number "2"; oId "CUFF.6262.6"; tss_id "TSS8392";
chr16	Cufflinks	exon	98288920	98288980	.	-	.	gene_id "XLOC_006201"; transcript_id "TCONS_00011518"; exon_number "3"; oId "CUFF.6262.6"; tss_id "TSS8392";
chr16	Cufflinks	exon	98289169	98289295	.	-	.	gene_id "XLOC_006201"; transcript_id "TCONS_00011518"; exon_number "4"; oId "CUFF.6262.6"; tss_id "TSS8392";
chr16	Cufflinks	exon	98290476	98290516	.	-	.	gene_id "XLOC_006201"; transcript_id "TCONS_00011518"; exon_number "5"; oId "CUFF.6262.6"; tss_id "TSS8392";
chr16	Cufflinks	exon	98303055	98303418	.	-	.	gene_id "XLOC_006201"; transcript_id "TCONS_00011518"; exon_number "6"; oId "CUFF.6262.6"; tss_id "TSS8392";
chr16	Cufflinks	exon	98280895	98286634	.	-	.	gene_id "XLOC_006201"; transcript_id "TCONS_00011517"; exon_number "1"; oId "CUFF.6262.5"; tss_id "TSS8392";
chr16	Cufflinks	exon	98287391	98287830	.	-	.	gene_id "XLOC_006201"; transcript_id "TCONS_00011517"; exon_number "2"; oId "CUFF.6262.5"; tss_id "TSS8392";
chr16	Cufflinks	exon	98288920	98288980	.	-	.	gene_id "XLOC_006201"; transcript_id "TCONS_00011517"; exon_number "3"; oId "CUFF.6262.5"; tss_id "TSS8392";
chr16	Cufflinks	exon	98289169	98289295	.	-	.	gene_id "XLOC_006201"; transcript_id "TCONS_00011517"; exon_number "4"; oId "CUFF.6262.5"; tss_id "TSS8392";
chr16	Cufflinks	exon	98303055	98303418	.	-	.	gene_id "XLOC_006201"; transcript_id "TCONS_00011517"; exon_number "5"; oId "CUFF.6262.5"; tss_id "TSS8392";
chr16	Cufflinks	exon	98280895	98287830	.	-	.	gene_id "XLOC_006201"; transcript_id "TCONS_00011516"; exon_number "1"; oId "CUFF.6262.4"; tss_id "TSS8392";
chr16	Cufflinks	exon	98288920	98288980	.	-	.	gene_id "XLOC_006201"; transcript_id "TCONS_00011516"; exon_number "2"; oId "CUFF.6262.4"; tss_id "TSS8392";
chr16	Cufflinks	exon	98289169	98289295	.	-	.	gene_id "XLOC_006201"; transcript_id "TCONS_00011516"; exon_number "3"; oId "CUFF.6262.4"; tss_id "TSS8392";
chr16	Cufflinks	exon	98303055	98303418	.	-	.	gene_id "XLOC_006201"; transcript_id "TCONS_00011516"; exon_number "4"; oId "CUFF.6262.4"; tss_id "TSS8392";
chr16	Cufflinks	exon	98280895	98286382	.	-	.	gene_id "XLOC_006201"; transcript_id "TCONS_00011519"; exon_number "1"; oId "CUFF.6262.8"; tss_id "TSS8393";
chr16	Cufflinks	exon	98287139	98287830	.	-	.	gene_id "XLOC_006201"; transcript_id "TCONS_00011519"; exon_number "2"; oId "CUFF.6262.8"; tss_id "TSS8393";
chr16	Cufflinks	exon	98288920	98288980	.	-	.	gene_id "XLOC_006201"; transcript_id "TCONS_00011519"; exon_number "3"; oId "CUFF.6262.8"; tss_id "TSS8393";
chr16	Cufflinks	exon	98289169	98289295	.	-	.	gene_id "XLOC_006201"; transcript_id "TCONS_00011519"; exon_number "4"; oId "CUFF.6262.8"; tss_id "TSS8393";
chr16	Cufflinks	exon	98303511	98303548	.	-	.	gene_id "XLOC_006201"; transcript_id "TCONS_00011519"; exon_number "5"; oId "CUFF.6262.8"; tss_id "TSS8393";
chr16	Cufflinks	exon	98280895	98287830	.	-	.	gene_id "XLOC_006201"; transcript_id "TCONS_00011520"; exon_number "1"; oId "CUFF.6262.9"; tss_id "TSS8393";
chr16	Cufflinks	exon	98288920	98288980	.	-	.	gene_id "XLOC_006201"; transcript_id "TCONS_00011520"; exon_number "2"; oId "CUFF.6262.9"; tss_id "TSS8393";
chr16	Cufflinks	exon	98289169	98289295	.	-	.	gene_id "XLOC_006201"; transcript_id "TCONS_00011520"; exon_number "3"; oId "CUFF.6262.9"; tss_id "TSS8393";
chr16	Cufflinks	exon	98303511	98303585	.	-	.	gene_id "XLOC_006201"; transcript_id "TCONS_00011520"; exon_number "4"; oId "CUFF.6262.9"; tss_id "TSS8393";
chr16	Cufflinks	exon	98280895	98286634	.	-	.	gene_id "XLOC_006201"; transcript_id "TCONS_00011521"; exon_number "1"; oId "CUFF.6262.11"; tss_id "TSS8393";
chr16	Cufflinks	exon	98287391	98287830	.	-	.	gene_id "XLOC_006201"; transcript_id "TCONS_00011521"; exon_number "2"; oId "CUFF.6262.11"; tss_id "TSS8393";
chr16	Cufflinks	exon	98288920	98288980	.	-	.	gene_id "XLOC_006201"; transcript_id "TCONS_00011521"; exon_number "3"; oId "CUFF.6262.11"; tss_id "TSS8393";
chr16	Cufflinks	exon	98289169	98289295	.	-	.	gene_id "XLOC_006201"; transcript_id "TCONS_00011521"; exon_number "4"; oId "CUFF.6262.11"; tss_id "TSS8393";
chr16	Cufflinks	exon	98303511	98303592	.	-	.	gene_id "XLOC_006201"; transcript_id "TCONS_00011521"; exon_number "5"; oId "CUFF.6262.11"; tss_id "TSS8393";
chr16	Cufflinks	exon	98280895	98286550	.	-	.	gene_id "XLOC_006201"; transcript_id "TCONS_00011522"; exon_number "1"; oId "CUFF.6262.7"; tss_id "TSS8393";
chr16	Cufflinks	exon	98287307	98287830	.	-	.	gene_id "XLOC_006201"; transcript_id "TCONS_00011522"; exon_number "2"; oId "CUFF.6262.7"; tss_id "TSS8393";
chr16	Cufflinks	exon	98288920	98288980	.	-	.	gene_id "XLOC_006201"; transcript_id "TCONS_00011522"; exon_number "3"; oId "CUFF.6262.7"; tss_id "TSS8393";
chr16	Cufflinks	exon	98289169	98289295	.	-	.	gene_id "XLOC_006201"; transcript_id "TCONS_00011522"; exon_number "4"; oId "CUFF.6262.7"; tss_id "TSS8393";
chr16	Cufflinks	exon	98303511	98303596	.	-	.	gene_id "XLOC_006201"; transcript_id "TCONS_00011522"; exon_number "5"; oId "CUFF.6262.7"; tss_id "TSS8393";
chr17	Cufflinks	exon	17142136	17142240	.	+	.	gene_id "XLOC_006247"; transcript_id "TCONS_00011614"; exon_number "1"; oId "CUFF.6371.1"; tss_id "TSS8452";
chr17	Cufflinks	exon	17174240	17174366	.	+	.	gene_id "XLOC_006247"; transcript_id "TCONS_00011614"; exon_number "2"; oId "CUFF.6371.1"; tss_id "TSS8452";
chr17	Cufflinks	exon	17174609	17174669	.	+	.	gene_id "XLOC_006247"; transcript_id "TCONS_00011614"; exon_number "3"; oId "CUFF.6371.1"; tss_id "TSS8452";
chr17	Cufflinks	exon	17175961	17178689	.	+	.	gene_id "XLOC_006247"; transcript_id "TCONS_00011614"; exon_number "4"; oId "CUFF.6371.1"; tss_id "TSS8452";
chr17	Cufflinks	exon	17145377	17145490	.	+	.	gene_id "XLOC_006247"; transcript_id "TCONS_00011615"; exon_number "1"; oId "CUFF.6371.2"; tss_id "TSS8453";
chr17	Cufflinks	exon	17174240	17174366	.	+	.	gene_id "XLOC_006247"; transcript_id "TCONS_00011615"; exon_number "2"; oId "CUFF.6371.2"; tss_id "TSS8453";
chr17	Cufflinks	exon	17174609	17174669	.	+	.	gene_id "XLOC_006247"; transcript_id "TCONS_00011615"; exon_number "3"; oId "CUFF.6371.2"; tss_id "TSS8453";
chr17	Cufflinks	exon	17175961	17177561	.	+	.	gene_id "XLOC_006247"; transcript_id "TCONS_00011615"; exon_number "4"; oId "CUFF.6371.2"; tss_id "TSS8453";
chr17	Cufflinks	exon	17225119	17232706	.	+	.	gene_id "XLOC_006247"; transcript_id "TCONS_00011615"; exon_number "5"; oId "CUFF.6371.2"; tss_id "TSS8453";
chr17	Cufflinks	exon	17145439	17145490	.	+	.	gene_id "XLOC_006247"; transcript_id "TCONS_00011616"; exon_number "1"; oId "CUFF.6371.3"; tss_id "TSS8453";
chr17	Cufflinks	exon	17174240	17174366	.	+	.	gene_id "XLOC_006247"; transcript_id "TCONS_00011616"; exon_number "2"; oId "CUFF.6371.3"; tss_id "TSS8453";
chr17	Cufflinks	exon	17174609	17174669	.	+	.	gene_id "XLOC_006247"; transcript_id "TCONS_00011616"; exon_number "3"; oId "CUFF.6371.3"; tss_id "TSS8453";
chr17	Cufflinks	exon	17175961	17178689	.	+	.	gene_id "XLOC_006247"; transcript_id "TCONS_00011616"; exon_number "4"; oId "CUFF.6371.3"; tss_id "TSS8453";
chr17	Cufflinks	exon	17201020	17201170	.	+	.	gene_id "XLOC_006247"; transcript_id "TCONS_00011617"; exon_number "1"; oId "CUFF.6371.4"; tss_id "TSS8454";
chr17	Cufflinks	exon	17222485	17222611	.	+	.	gene_id "XLOC_006247"; transcript_id "TCONS_00011617"; exon_number "2"; oId "CUFF.6371.4"; tss_id "TSS8454";
chr17	Cufflinks	exon	17222854	17222914	.	+	.	gene_id "XLOC_006247"; transcript_id "TCONS_00011617"; exon_number "3"; oId "CUFF.6371.4"; tss_id "TSS8454";
chr17	Cufflinks	exon	17224208	17225286	.	+	.	gene_id "XLOC_006247"; transcript_id "TCONS_00011617"; exon_number "4"; oId "CUFF.6371.4"; tss_id "TSS8454";
chr17	Cufflinks	exon	17225371	17232706	.	+	.	gene_id "XLOC_006247"; transcript_id "TCONS_00011617"; exon_number "5"; oId "CUFF.6371.4"; tss_id "TSS8454";
chr17	Cufflinks	exon	17201057	17201170	.	+	.	gene_id "XLOC_006247"; transcript_id "TCONS_00011618"; exon_number "1"; oId "CUFF.6371.5"; tss_id "TSS8454";
chr17	Cufflinks	exon	17222485	17222611	.	+	.	gene_id "XLOC_006247"; transcript_id "TCONS_00011618"; exon_number "2"; oId "CUFF.6371.5"; tss_id "TSS8454";
chr17	Cufflinks	exon	17222854	17222914	.	+	.	gene_id "XLOC_006247"; transcript_id "TCONS_00011618"; exon_number "3"; oId "CUFF.6371.5"; tss_id "TSS8454";
chr17	Cufflinks	exon	17224208	17225286	.	+	.	gene_id "XLOC_006247"; transcript_id "TCONS_00011618"; exon_number "4"; oId "CUFF.6371.5"; tss_id "TSS8454";
chr17	Cufflinks	exon	17225371	17225771	.	+	.	gene_id "XLOC_006247"; transcript_id "TCONS_00011618"; exon_number "5"; oId "CUFF.6371.5"; tss_id "TSS8454";
chr17	Cufflinks	exon	17226192	17232706	.	+	.	gene_id "XLOC_006247"; transcript_id "TCONS_00011618"; exon_number "6"; oId "CUFF.6371.5"; tss_id "TSS8454";
chr17	Cufflinks	exon	17258144	17258501	.	+	.	gene_id "XLOC_006248"; transcript_id "TCONS_00011619"; exon_number "1"; oId "CUFF.6369.1"; tss_id "TSS8455";
chr17	Cufflinks	exon	17279700	17279826	.	+	.	gene_id "XLOC_006248"; transcript_id "TCONS_00011619"; exon_number "2"; oId "CUFF.6369.1"; tss_id "TSS8455";
chr17	Cufflinks	exon	17280069	17280129	.	+	.	gene_id "XLOC_006248"; transcript_id "TCONS_00011619"; exon_number "3"; oId "CUFF.6369.1"; tss_id "TSS8455";
chr17	Cufflinks	exon	17281423	17283462	.	+	.	gene_id "XLOC_006248"; transcript_id "TCONS_00011619"; exon_number "4"; oId "CUFF.6369.1"; tss_id "TSS8455";
chr17	Cufflinks	exon	17342512	17343525	.	+	.	gene_id "XLOC_006248"; transcript_id "TCONS_00011619"; exon_number "5"; oId "CUFF.6369.1"; tss_id "TSS8455";
chr17	Cufflinks	exon	17258281	17258501	.	+	.	gene_id "XLOC_006248"; transcript_id "TCONS_00011620"; exon_number "1"; oId "CUFF.6369.2"; tss_id "TSS8456";
chr17	Cufflinks	exon	17279700	17279826	.	+	.	gene_id "XLOC_006248"; transcript_id "TCONS_00011620"; exon_number "2"; oId "CUFF.6369.2"; tss_id "TSS8456";
chr17	Cufflinks	exon	17280069	17280129	.	+	.	gene_id "XLOC_006248"; transcript_id "TCONS_00011620"; exon_number "3"; oId "CUFF.6369.2"; tss_id "TSS8456";
chr17	Cufflinks	exon	17281423	17288524	.	+	.	gene_id "XLOC_006248"; transcript_id "TCONS_00011620"; exon_number "4"; oId "CUFF.6369.2"; tss_id "TSS8456";
chr17	Cufflinks	exon	17316058	17316415	.	+	.	gene_id "XLOC_006248"; transcript_id "TCONS_00011622"; exon_number "1"; oId "CUFF.6369.3"; tss_id "TSS8457";
chr17	Cufflinks	exon	17339659	17339785	.	+	.	gene_id "XLOC_006248"; transcript_id "TCONS_00011622"; exon_number "2"; oId "CUFF.6369.3"; tss_id "TSS8457";
chr17	Cufflinks	exon	17340028	17340088	.	+	.	gene_id "XLOC_006248"; transcript_id "TCONS_00011622"; exon_number "3"; oId "CUFF.6369.3"; tss_id "TSS8457";
chr17	Cufflinks	exon	17341382	17343525	.	+	.	gene_id "XLOC_006248"; transcript_id "TCONS_00011622"; exon_number "4"; oId "CUFF.6369.3"; tss_id "TSS8457";
chr17	Cufflinks	exon	17371740	17371989	.	+	.	gene_id "XLOC_006250"; transcript_id "TCONS_00011623"; exon_number "1"; oId "CUFF.6367.1"; tss_id "TSS8459";
chr17	Cufflinks	exon	17399442	17399568	.	+	.	gene_id "XLOC_006250"; transcript_id "TCONS_00011623"; exon_number "2"; oId "CUFF.6367.1"; tss_id "TSS8459";
chr17	Cufflinks	exon	17399811	17399871	.	+	.	gene_id "XLOC_006250"; transcript_id "TCONS_00011623"; exon_number "3"; oId "CUFF.6367.1"; tss_id "TSS8459";
chr17	Cufflinks	exon	17401176	17406370	.	+	.	gene_id "XLOC_006250"; transcript_id "TCONS_00011623"; exon_number "4"; oId "CUFF.6367.1"; tss_id "TSS8459";
chr17	Cufflinks	exon	17431370	17431553	.	+	.	gene_id "XLOC_006251"; transcript_id "TCONS_00011624"; exon_number "1"; oId "CUFF.6374.1"; tss_id "TSS8460";
chr17	Cufflinks	exon	17453042	17453168	.	+	.	gene_id "XLOC_006251"; transcript_id "TCONS_00011624"; exon_number "2"; oId "CUFF.6374.1"; tss_id "TSS8460";
chr17	Cufflinks	exon	17453408	17453468	.	+	.	gene_id "XLOC_006251"; transcript_id "TCONS_00011624"; exon_number "3"; oId "CUFF.6374.1"; tss_id "TSS8460";
chr17	Cufflinks	exon	17454878	17459763	.	+	.	gene_id "XLOC_006251"; transcript_id "TCONS_00011624"; exon_number "4"; oId "CUFF.6374.1"; tss_id "TSS8460";
chr17	Cufflinks	exon	21146004	21146072	.	+	.	gene_id "XLOC_006260"; transcript_id "TCONS_00011635"; exon_number "1"; oId "CUFF.6387.1"; tss_id "TSS8470";
chr17	Cufflinks	exon	21148640	21148736	.	+	.	gene_id "XLOC_006260"; transcript_id "TCONS_00011635"; exon_number "2"; oId "CUFF.6387.1"; tss_id "TSS8470";
chr17	Cufflinks	exon	21157036	21157162	.	+	.	gene_id "XLOC_006260"; transcript_id "TCONS_00011635"; exon_number "3"; oId "CUFF.6387.1"; tss_id "TSS8470";
chr17	Cufflinks	exon	21157670	21157798	.	+	.	gene_id "XLOC_006260"; transcript_id "TCONS_00011635"; exon_number "4"; oId "CUFF.6387.1"; tss_id "TSS8470";
chr17	Cufflinks	exon	21162425	21165871	.	+	.	gene_id "XLOC_006260"; transcript_id "TCONS_00011635"; exon_number "5"; oId "CUFF.6387.1"; tss_id "TSS8470";
chr17	Cufflinks	exon	21161513	21165871	.	+	.	gene_id "XLOC_006260"; transcript_id "TCONS_00011636"; exon_number "1"; oId "CUFF.6387.2"; tss_id "TSS8471";
chr17	Cufflinks	exon	21560255	21560525	.	+	.	gene_id "XLOC_006262"; transcript_id "TCONS_00011638"; exon_number "1"; oId "CUFF.6392.1"; tss_id "TSS8473";
chr17	Cufflinks	exon	21564296	21564335	.	+	.	gene_id "XLOC_006262"; transcript_id "TCONS_00011638"; exon_number "2"; oId "CUFF.6392.1"; tss_id "TSS8473";
chr17	Cufflinks	exon	21564701	21564792	.	+	.	gene_id "XLOC_006262"; transcript_id "TCONS_00011638"; exon_number "3"; oId "CUFF.6392.1"; tss_id "TSS8473";
chr17	Cufflinks	exon	21567159	21567285	.	+	.	gene_id "XLOC_006262"; transcript_id "TCONS_00011638"; exon_number "4"; oId "CUFF.6392.1"; tss_id "TSS8473";
chr17	Cufflinks	exon	21570367	21572122	.	+	.	gene_id "XLOC_006262"; transcript_id "TCONS_00011638"; exon_number "5"; oId "CUFF.6392.1"; tss_id "TSS8473";
chr17	Cufflinks	exon	21560266	21560281	.	+	.	gene_id "XLOC_006262"; transcript_id "TCONS_00011639"; exon_number "1"; oId "CUFF.6392.2"; tss_id "TSS8473";
chr17	Cufflinks	exon	21564296	21564335	.	+	.	gene_id "XLOC_006262"; transcript_id "TCONS_00011639"; exon_number "2"; oId "CUFF.6392.2"; tss_id "TSS8473";
chr17	Cufflinks	exon	21564701	21564792	.	+	.	gene_id "XLOC_006262"; transcript_id "TCONS_00011639"; exon_number "3"; oId "CUFF.6392.2"; tss_id "TSS8473";
chr17	Cufflinks	exon	21567159	21567285	.	+	.	gene_id "XLOC_006262"; transcript_id "TCONS_00011639"; exon_number "4"; oId "CUFF.6392.2"; tss_id "TSS8473";
chr17	Cufflinks	exon	21570367	21572122	.	+	.	gene_id "XLOC_006262"; transcript_id "TCONS_00011639"; exon_number "5"; oId "CUFF.6392.2"; tss_id "TSS8473";
chr17	Cufflinks	exon	21564263	21564792	.	+	.	gene_id "XLOC_006262"; transcript_id "TCONS_00011640"; exon_number "1"; oId "CUFF.6392.3"; tss_id "TSS8474";
chr17	Cufflinks	exon	21567159	21567285	.	+	.	gene_id "XLOC_006262"; transcript_id "TCONS_00011640"; exon_number "2"; oId "CUFF.6392.3"; tss_id "TSS8474";
chr17	Cufflinks	exon	21570367	21572122	.	+	.	gene_id "XLOC_006262"; transcript_id "TCONS_00011640"; exon_number "3"; oId "CUFF.6392.3"; tss_id "TSS8474";
chr17	Cufflinks	exon	21579714	21579751	.	+	.	gene_id "XLOC_006263"; transcript_id "TCONS_00011641"; exon_number "1"; oId "CUFF.6393.1"; tss_id "TSS8475";
chr17	Cufflinks	exon	21589401	21589491	.	+	.	gene_id "XLOC_006263"; transcript_id "TCONS_00011641"; exon_number "2"; oId "CUFF.6393.1"; tss_id "TSS8475";
chr17	Cufflinks	exon	21593261	21593352	.	+	.	gene_id "XLOC_006263"; transcript_id "TCONS_00011641"; exon_number "3"; oId "CUFF.6393.1"; tss_id "TSS8475";
chr17	Cufflinks	exon	21598625	21598751	.	+	.	gene_id "XLOC_006263"; transcript_id "TCONS_00011641"; exon_number "4"; oId "CUFF.6393.1"; tss_id "TSS8475";
chr17	Cufflinks	exon	21600336	21602556	.	+	.	gene_id "XLOC_006263"; transcript_id "TCONS_00011641"; exon_number "5"; oId "CUFF.6393.1"; tss_id "TSS8475";
chr17	Cufflinks	exon	21587341	21587385	.	+	.	gene_id "XLOC_006263"; transcript_id "TCONS_00011642"; exon_number "1"; oId "CUFF.6393.2"; tss_id "TSS8476";
chr17	Cufflinks	exon	21589401	21589491	.	+	.	gene_id "XLOC_006263"; transcript_id "TCONS_00011642"; exon_number "2"; oId "CUFF.6393.2"; tss_id "TSS8476";
chr17	Cufflinks	exon	21593261	21593352	.	+	.	gene_id "XLOC_006263"; transcript_id "TCONS_00011642"; exon_number "3"; oId "CUFF.6393.2"; tss_id "TSS8476";
chr17	Cufflinks	exon	21598625	21598751	.	+	.	gene_id "XLOC_006263"; transcript_id "TCONS_00011642"; exon_number "4"; oId "CUFF.6393.2"; tss_id "TSS8476";
chr17	Cufflinks	exon	21600336	21602556	.	+	.	gene_id "XLOC_006263"; transcript_id "TCONS_00011642"; exon_number "5"; oId "CUFF.6393.2"; tss_id "TSS8476";
chr17	Cufflinks	exon	21587357	21587371	.	+	.	gene_id "XLOC_006263"; transcript_id "TCONS_00011643"; exon_number "1"; oId "CUFF.6393.3"; tss_id "TSS8476";
chr17	Cufflinks	exon	21589401	21589491	.	+	.	gene_id "XLOC_006263"; transcript_id "TCONS_00011643"; exon_number "2"; oId "CUFF.6393.3"; tss_id "TSS8476";
chr17	Cufflinks	exon	21593261	21593352	.	+	.	gene_id "XLOC_006263"; transcript_id "TCONS_00011643"; exon_number "3"; oId "CUFF.6393.3"; tss_id "TSS8476";
chr17	Cufflinks	exon	21598625	21598751	.	+	.	gene_id "XLOC_006263"; transcript_id "TCONS_00011643"; exon_number "4"; oId "CUFF.6393.3"; tss_id "TSS8476";
chr17	Cufflinks	exon	21600336	21602556	.	+	.	gene_id "XLOC_006263"; transcript_id "TCONS_00011643"; exon_number "5"; oId "CUFF.6393.3"; tss_id "TSS8476";
chr17	Cufflinks	exon	21625953	21626229	.	+	.	gene_id "XLOC_006264"; transcript_id "TCONS_00011644"; exon_number "1"; oId "CUFF.6397.1"; tss_id "TSS8477";
chr17	Cufflinks	exon	21628190	21628280	.	+	.	gene_id "XLOC_006264"; transcript_id "TCONS_00011644"; exon_number "2"; oId "CUFF.6397.1"; tss_id "TSS8477";
chr17	Cufflinks	exon	21637175	21637266	.	+	.	gene_id "XLOC_006264"; transcript_id "TCONS_00011644"; exon_number "3"; oId "CUFF.6397.1"; tss_id "TSS8477";
chr17	Cufflinks	exon	21641945	21642071	.	+	.	gene_id "XLOC_006264"; transcript_id "TCONS_00011644"; exon_number "4"; oId "CUFF.6397.1"; tss_id "TSS8477";
chr17	Cufflinks	exon	21644951	21647365	.	+	.	gene_id "XLOC_006264"; transcript_id "TCONS_00011644"; exon_number "5"; oId "CUFF.6397.1"; tss_id "TSS8477";
chr17	Cufflinks	exon	21672524	21672797	.	+	.	gene_id "XLOC_006265"; transcript_id "TCONS_00011646"; exon_number "1"; oId "CUFF.6396.1"; tss_id "TSS8478";
chr17	Cufflinks	exon	21675537	21675634	.	+	.	gene_id "XLOC_006265"; transcript_id "TCONS_00011646"; exon_number "2"; oId "CUFF.6396.1"; tss_id "TSS8478";
chr17	Cufflinks	exon	21691949	21692039	.	+	.	gene_id "XLOC_006265"; transcript_id "TCONS_00011646"; exon_number "3"; oId "CUFF.6396.1"; tss_id "TSS8478";
chr17	Cufflinks	exon	21694099	21694225	.	+	.	gene_id "XLOC_006265"; transcript_id "TCONS_00011646"; exon_number "4"; oId "CUFF.6396.1"; tss_id "TSS8478";
chr17	Cufflinks	exon	21697013	21699599	.	+	.	gene_id "XLOC_006265"; transcript_id "TCONS_00011646"; exon_number "5"; oId "CUFF.6396.1"; tss_id "TSS8478";
chr17	Cufflinks	exon	21703359	21704209	.	+	.	gene_id "XLOC_006266"; transcript_id "TCONS_00011647"; exon_number "1"; oId "CUFF.6395.1"; tss_id "TSS8479";
chr17	Cufflinks	exon	21706013	21706091	.	+	.	gene_id "XLOC_006266"; transcript_id "TCONS_00011647"; exon_number "2"; oId "CUFF.6395.1"; tss_id "TSS8479";
chr17	Cufflinks	exon	21710821	21710920	.	+	.	gene_id "XLOC_006266"; transcript_id "TCONS_00011647"; exon_number "3"; oId "CUFF.6395.1"; tss_id "TSS8479";
chr17	Cufflinks	exon	21719997	21720109	.	+	.	gene_id "XLOC_006266"; transcript_id "TCONS_00011647"; exon_number "4"; oId "CUFF.6395.1"; tss_id "TSS8479";
chr17	Cufflinks	exon	21721747	21721873	.	+	.	gene_id "XLOC_006266"; transcript_id "TCONS_00011647"; exon_number "5"; oId "CUFF.6395.1"; tss_id "TSS8479";
chr17	Cufflinks	exon	21723672	21725948	.	+	.	gene_id "XLOC_006266"; transcript_id "TCONS_00011647"; exon_number "6"; oId "CUFF.6395.1"; tss_id "TSS8479";
chr17	Cufflinks	exon	21827087	21829509	.	+	.	gene_id "XLOC_006267"; transcript_id "TCONS_00011648"; exon_number "1"; oId "CUFF.6394.1"; tss_id "TSS8480";
chr17	Cufflinks	exon	21844656	21844860	.	+	.	gene_id "XLOC_006268"; transcript_id "TCONS_00011650"; exon_number "1"; oId "CUFF.6400.2"; tss_id "TSS8481";
chr17	Cufflinks	exon	21845578	21845689	.	+	.	gene_id "XLOC_006268"; transcript_id "TCONS_00011650"; exon_number "2"; oId "CUFF.6400.2"; tss_id "TSS8481";
chr17	Cufflinks	exon	21846172	21846263	.	+	.	gene_id "XLOC_006268"; transcript_id "TCONS_00011650"; exon_number "3"; oId "CUFF.6400.2"; tss_id "TSS8481";
chr17	Cufflinks	exon	21856014	21856089	.	+	.	gene_id "XLOC_006268"; transcript_id "TCONS_00011650"; exon_number "4"; oId "CUFF.6400.2"; tss_id "TSS8481";
chr17	Cufflinks	exon	21857911	21862614	.	+	.	gene_id "XLOC_006268"; transcript_id "TCONS_00011650"; exon_number "5"; oId "CUFF.6400.2"; tss_id "TSS8481";
chr17	Cufflinks	exon	21844656	21844860	.	+	.	gene_id "XLOC_006268"; transcript_id "TCONS_00011649"; exon_number "1"; oId "CUFF.6400.1"; tss_id "TSS8481";
chr17	Cufflinks	exon	21845578	21845689	.	+	.	gene_id "XLOC_006268"; transcript_id "TCONS_00011649"; exon_number "2"; oId "CUFF.6400.1"; tss_id "TSS8481";
chr17	Cufflinks	exon	21846172	21846263	.	+	.	gene_id "XLOC_006268"; transcript_id "TCONS_00011649"; exon_number "3"; oId "CUFF.6400.1"; tss_id "TSS8481";
chr17	Cufflinks	exon	21856014	21856089	.	+	.	gene_id "XLOC_006268"; transcript_id "TCONS_00011649"; exon_number "4"; oId "CUFF.6400.1"; tss_id "TSS8481";
chr17	Cufflinks	exon	21857911	21858037	.	+	.	gene_id "XLOC_006268"; transcript_id "TCONS_00011649"; exon_number "5"; oId "CUFF.6400.1"; tss_id "TSS8481";
chr17	Cufflinks	exon	21858955	21862614	.	+	.	gene_id "XLOC_006268"; transcript_id "TCONS_00011649"; exon_number "6"; oId "CUFF.6400.1"; tss_id "TSS8481";
chr17	Cufflinks	exon	21844727	21844860	.	+	.	gene_id "XLOC_006268"; transcript_id "TCONS_00011651"; exon_number "1"; oId "CUFF.6400.3"; tss_id "TSS8481";
chr17	Cufflinks	exon	21845578	21845689	.	+	.	gene_id "XLOC_006268"; transcript_id "TCONS_00011651"; exon_number "2"; oId "CUFF.6400.3"; tss_id "TSS8481";
chr17	Cufflinks	exon	21846172	21846262	.	+	.	gene_id "XLOC_006268"; transcript_id "TCONS_00011651"; exon_number "3"; oId "CUFF.6400.3"; tss_id "TSS8481";
chr17	Cufflinks	exon	21855997	21856104	.	+	.	gene_id "XLOC_006268"; transcript_id "TCONS_00011651"; exon_number "4"; oId "CUFF.6400.3"; tss_id "TSS8481";
chr17	Cufflinks	exon	21857911	21858037	.	+	.	gene_id "XLOC_006268"; transcript_id "TCONS_00011651"; exon_number "5"; oId "CUFF.6400.3"; tss_id "TSS8481";
chr17	Cufflinks	exon	21858955	21862614	.	+	.	gene_id "XLOC_006268"; transcript_id "TCONS_00011651"; exon_number "6"; oId "CUFF.6400.3"; tss_id "TSS8481";
chr17	Cufflinks	exon	21867594	21868018	.	+	.	gene_id "XLOC_006269"; transcript_id "TCONS_00011652"; exon_number "1"; oId "CUFF.6401.1"; tss_id "TSS8482";
chr17	Cufflinks	exon	21873025	21873088	.	+	.	gene_id "XLOC_006269"; transcript_id "TCONS_00011652"; exon_number "2"; oId "CUFF.6401.1"; tss_id "TSS8482";
chr17	Cufflinks	exon	21876402	21876479	.	+	.	gene_id "XLOC_006269"; transcript_id "TCONS_00011652"; exon_number "3"; oId "CUFF.6401.1"; tss_id "TSS8482";
chr17	Cufflinks	exon	21879463	21879589	.	+	.	gene_id "XLOC_006269"; transcript_id "TCONS_00011652"; exon_number "4"; oId "CUFF.6401.1"; tss_id "TSS8482";
chr17	Cufflinks	exon	21880826	21880924	.	+	.	gene_id "XLOC_006269"; transcript_id "TCONS_00011652"; exon_number "5"; oId "CUFF.6401.1"; tss_id "TSS8482";
chr17	Cufflinks	exon	21882014	21887744	.	+	.	gene_id "XLOC_006269"; transcript_id "TCONS_00011652"; exon_number "6"; oId "CUFF.6401.1"; tss_id "TSS8482";
chr17	Cufflinks	exon	21869729	21870925	.	+	.	gene_id "XLOC_006269"; transcript_id "TCONS_00011653"; exon_number "1"; oId "CUFF.6401.2"; tss_id "TSS8483";
chr17	Cufflinks	exon	21873025	21873088	.	+	.	gene_id "XLOC_006269"; transcript_id "TCONS_00011653"; exon_number "2"; oId "CUFF.6401.2"; tss_id "TSS8483";
chr17	Cufflinks	exon	21876402	21876479	.	+	.	gene_id "XLOC_006269"; transcript_id "TCONS_00011653"; exon_number "3"; oId "CUFF.6401.2"; tss_id "TSS8483";
chr17	Cufflinks	exon	21879463	21879589	.	+	.	gene_id "XLOC_006269"; transcript_id "TCONS_00011653"; exon_number "4"; oId "CUFF.6401.2"; tss_id "TSS8483";
chr17	Cufflinks	exon	21880826	21880924	.	+	.	gene_id "XLOC_006269"; transcript_id "TCONS_00011653"; exon_number "5"; oId "CUFF.6401.2"; tss_id "TSS8483";
chr17	Cufflinks	exon	21882014	21887744	.	+	.	gene_id "XLOC_006269"; transcript_id "TCONS_00011653"; exon_number "6"; oId "CUFF.6401.2"; tss_id "TSS8483";
chr17	Cufflinks	exon	22099486	22099786	.	+	.	gene_id "XLOC_006270"; transcript_id "TCONS_00011654"; exon_number "1"; oId "CUFF.6405.1"; tss_id "TSS8484";
chr17	Cufflinks	exon	22124998	22125068	.	+	.	gene_id "XLOC_006270"; transcript_id "TCONS_00011654"; exon_number "2"; oId "CUFF.6405.1"; tss_id "TSS8484";
chr17	Cufflinks	exon	22127746	22127872	.	+	.	gene_id "XLOC_006270"; transcript_id "TCONS_00011654"; exon_number "3"; oId "CUFF.6405.1"; tss_id "TSS8484";
chr17	Cufflinks	exon	22129059	22132447	.	+	.	gene_id "XLOC_006270"; transcript_id "TCONS_00011654"; exon_number "4"; oId "CUFF.6405.1"; tss_id "TSS8484";
chr17	Cufflinks	exon	22099486	22099786	.	+	.	gene_id "XLOC_006270"; transcript_id "TCONS_00011655"; exon_number "1"; oId "CUFF.6405.2"; tss_id "TSS8484";
chr17	Cufflinks	exon	22124998	22125068	.	+	.	gene_id "XLOC_006270"; transcript_id "TCONS_00011655"; exon_number "2"; oId "CUFF.6405.2"; tss_id "TSS8484";
chr17	Cufflinks	exon	22127746	22127872	.	+	.	gene_id "XLOC_006270"; transcript_id "TCONS_00011655"; exon_number "3"; oId "CUFF.6405.2"; tss_id "TSS8484";
chr17	Cufflinks	exon	22143273	22143349	.	+	.	gene_id "XLOC_006270"; transcript_id "TCONS_00011655"; exon_number "4"; oId "CUFF.6405.2"; tss_id "TSS8484";
chr17	Cufflinks	exon	22146359	22146428	.	+	.	gene_id "XLOC_006270"; transcript_id "TCONS_00011655"; exon_number "5"; oId "CUFF.6405.2"; tss_id "TSS8484";
chr17	Cufflinks	exon	22151923	22155508	.	+	.	gene_id "XLOC_006270"; transcript_id "TCONS_00011655"; exon_number "6"; oId "CUFF.6405.2"; tss_id "TSS8484";
chr17	Cufflinks	exon	22099539	22099786	.	+	.	gene_id "XLOC_006270"; transcript_id "TCONS_00011657"; exon_number "1"; oId "CUFF.6405.4"; tss_id "TSS8484";
chr17	Cufflinks	exon	22124998	22125068	.	+	.	gene_id "XLOC_006270"; transcript_id "TCONS_00011657"; exon_number "2"; oId "CUFF.6405.4"; tss_id "TSS8484";
chr17	Cufflinks	exon	22127746	22127872	.	+	.	gene_id "XLOC_006270"; transcript_id "TCONS_00011657"; exon_number "3"; oId "CUFF.6405.4"; tss_id "TSS8484";
chr17	Cufflinks	exon	22143273	22143349	.	+	.	gene_id "XLOC_006270"; transcript_id "TCONS_00011657"; exon_number "4"; oId "CUFF.6405.4"; tss_id "TSS8484";
chr17	Cufflinks	exon	22151923	22155508	.	+	.	gene_id "XLOC_006270"; transcript_id "TCONS_00011657"; exon_number "5"; oId "CUFF.6405.4"; tss_id "TSS8484";
chr17	Cufflinks	exon	22561243	22561396	.	+	.	gene_id "XLOC_006273"; transcript_id "TCONS_00011660"; exon_number "1"; oId "CUFF.6415.1"; tss_id "TSS8487";
chr17	Cufflinks	exon	22565448	22565532	.	+	.	gene_id "XLOC_006273"; transcript_id "TCONS_00011660"; exon_number "2"; oId "CUFF.6415.1"; tss_id "TSS8487";
chr17	Cufflinks	exon	22581135	22581258	.	+	.	gene_id "XLOC_006273"; transcript_id "TCONS_00011660"; exon_number "3"; oId "CUFF.6415.1"; tss_id "TSS8487";
chr17	Cufflinks	exon	22583764	22583860	.	+	.	gene_id "XLOC_006273"; transcript_id "TCONS_00011660"; exon_number "4"; oId "CUFF.6415.1"; tss_id "TSS8487";
chr17	Cufflinks	exon	22588064	22588119	.	+	.	gene_id "XLOC_006273"; transcript_id "TCONS_00011660"; exon_number "5"; oId "CUFF.6415.1"; tss_id "TSS8487";
chr17	Cufflinks	exon	22590419	22590545	.	+	.	gene_id "XLOC_006273"; transcript_id "TCONS_00011660"; exon_number "6"; oId "CUFF.6415.1"; tss_id "TSS8487";
chr17	Cufflinks	exon	22591391	22593728	.	+	.	gene_id "XLOC_006273"; transcript_id "TCONS_00011660"; exon_number "7"; oId "CUFF.6415.1"; tss_id "TSS8487";
chr17	Cufflinks	exon	33130088	33130203	.	+	.	gene_id "XLOC_006373"; transcript_id "TCONS_00011859"; exon_number "1"; oId "CUFF.6624.1"; tss_id "TSS8619";
chr17	Cufflinks	exon	33138569	33138695	.	+	.	gene_id "XLOC_006373"; transcript_id "TCONS_00011859"; exon_number "2"; oId "CUFF.6624.1"; tss_id "TSS8619";
chr17	Cufflinks	exon	33138903	33138963	.	+	.	gene_id "XLOC_006373"; transcript_id "TCONS_00011859"; exon_number "3"; oId "CUFF.6624.1"; tss_id "TSS8619";
chr17	Cufflinks	exon	33139703	33142429	.	+	.	gene_id "XLOC_006373"; transcript_id "TCONS_00011859"; exon_number "4"; oId "CUFF.6624.1"; tss_id "TSS8619";
chr17	Cufflinks	exon	33229420	33229537	.	+	.	gene_id "XLOC_006374"; transcript_id "TCONS_00011860"; exon_number "1"; oId "CUFF.6627.1"; tss_id "TSS8620";
chr17	Cufflinks	exon	33239176	33239302	.	+	.	gene_id "XLOC_006374"; transcript_id "TCONS_00011860"; exon_number "2"; oId "CUFF.6627.1"; tss_id "TSS8620";
chr17	Cufflinks	exon	33239488	33239548	.	+	.	gene_id "XLOC_006374"; transcript_id "TCONS_00011860"; exon_number "3"; oId "CUFF.6627.1"; tss_id "TSS8620";
chr17	Cufflinks	exon	33241569	33246831	.	+	.	gene_id "XLOC_006374"; transcript_id "TCONS_00011860"; exon_number "4"; oId "CUFF.6627.1"; tss_id "TSS8620";
chr17	Cufflinks	exon	38132815	38133088	.	+	.	gene_id "XLOC_006455"; transcript_id "TCONS_00012024"; exon_number "1"; oId "CUFF.6770.1"; tss_id "TSS8728";
chr17	Cufflinks	exon	38146593	38146719	.	+	.	gene_id "XLOC_006455"; transcript_id "TCONS_00012024"; exon_number "2"; oId "CUFF.6770.1"; tss_id "TSS8728";
chr17	Cufflinks	exon	38146924	38146984	.	+	.	gene_id "XLOC_006455"; transcript_id "TCONS_00012024"; exon_number "3"; oId "CUFF.6770.1"; tss_id "TSS8728";
chr17	Cufflinks	exon	38148125	38152452	.	+	.	gene_id "XLOC_006455"; transcript_id "TCONS_00012024"; exon_number "4"; oId "CUFF.6770.1"; tss_id "TSS8728";
chr17	Cufflinks	exon	38132850	38132925	.	+	.	gene_id "XLOC_006455"; transcript_id "TCONS_00012025"; exon_number "1"; oId "CUFF.6770.2"; tss_id "TSS8728";
chr17	Cufflinks	exon	38146593	38146719	.	+	.	gene_id "XLOC_006455"; transcript_id "TCONS_00012025"; exon_number "2"; oId "CUFF.6770.2"; tss_id "TSS8728";
chr17	Cufflinks	exon	38146924	38146984	.	+	.	gene_id "XLOC_006455"; transcript_id "TCONS_00012025"; exon_number "3"; oId "CUFF.6770.2"; tss_id "TSS8728";
chr17	Cufflinks	exon	38148125	38152452	.	+	.	gene_id "XLOC_006455"; transcript_id "TCONS_00012025"; exon_number "4"; oId "CUFF.6770.2"; tss_id "TSS8728";
chr17	Cufflinks	exon	38144585	38151574	.	+	.	gene_id "XLOC_006455"; transcript_id "TCONS_00012026"; exon_number "1"; oId "CUFF.6770.3"; tss_id "TSS8729";
chr17	Cufflinks	exon	38152350	38152452	.	+	.	gene_id "XLOC_006455"; transcript_id "TCONS_00012026"; exon_number "2"; oId "CUFF.6770.3"; tss_id "TSS8729";
chr17	Cufflinks	exon	56031520	56031609	.	+	.	gene_id "XLOC_006521"; transcript_id "TCONS_00012136"; exon_number "1"; oId "CUFF.6894.1"; tss_id "TSS8811";
chr17	Cufflinks	exon	56032181	56032283	.	+	.	gene_id "XLOC_006521"; transcript_id "TCONS_00012136"; exon_number "2"; oId "CUFF.6894.1"; tss_id "TSS8811";
chr17	Cufflinks	exon	56035244	56035370	.	+	.	gene_id "XLOC_006521"; transcript_id "TCONS_00012136"; exon_number "3"; oId "CUFF.6894.1"; tss_id "TSS8811";
chr17	Cufflinks	exon	56035564	56035624	.	+	.	gene_id "XLOC_006521"; transcript_id "TCONS_00012136"; exon_number "4"; oId "CUFF.6894.1"; tss_id "TSS8811";
chr17	Cufflinks	exon	56036579	56038358	.	+	.	gene_id "XLOC_006521"; transcript_id "TCONS_00012136"; exon_number "5"; oId "CUFF.6894.1"; tss_id "TSS8811";
chr17	Cufflinks	exon	56031679	56032055	.	+	.	gene_id "XLOC_006521"; transcript_id "TCONS_00012137"; exon_number "1"; oId "CUFF.6894.2"; tss_id "TSS8812";
chr17	Cufflinks	exon	56032181	56032283	.	+	.	gene_id "XLOC_006521"; transcript_id "TCONS_00012137"; exon_number "2"; oId "CUFF.6894.2"; tss_id "TSS8812";
chr17	Cufflinks	exon	56035244	56035370	.	+	.	gene_id "XLOC_006521"; transcript_id "TCONS_00012137"; exon_number "3"; oId "CUFF.6894.2"; tss_id "TSS8812";
chr17	Cufflinks	exon	56035564	56035624	.	+	.	gene_id "XLOC_006521"; transcript_id "TCONS_00012137"; exon_number "4"; oId "CUFF.6894.2"; tss_id "TSS8812";
chr17	Cufflinks	exon	56036579	56038358	.	+	.	gene_id "XLOC_006521"; transcript_id "TCONS_00012137"; exon_number "5"; oId "CUFF.6894.2"; tss_id "TSS8812";
chr17	Cufflinks	exon	21953300	21957155	.	-	.	gene_id "XLOC_006687"; transcript_id "TCONS_00012431"; exon_number "1"; oId "CUFF.6399.1"; tss_id "TSS9025";
chr17	Cufflinks	exon	21958037	21958163	.	-	.	gene_id "XLOC_006687"; transcript_id "TCONS_00012431"; exon_number "2"; oId "CUFF.6399.1"; tss_id "TSS9025";
chr17	Cufflinks	exon	21960811	21960858	.	-	.	gene_id "XLOC_006687"; transcript_id "TCONS_00012431"; exon_number "3"; oId "CUFF.6399.1"; tss_id "TSS9025";
chr17	Cufflinks	exon	21977591	21977681	.	-	.	gene_id "XLOC_006687"; transcript_id "TCONS_00012431"; exon_number "4"; oId "CUFF.6399.1"; tss_id "TSS9025";
chr17	Cufflinks	exon	21982611	21982688	.	-	.	gene_id "XLOC_006687"; transcript_id "TCONS_00012431"; exon_number "5"; oId "CUFF.6399.1"; tss_id "TSS9025";
chr17	Cufflinks	exon	22015783	22018061	.	-	.	gene_id "XLOC_006688"; transcript_id "TCONS_00012432"; exon_number "1"; oId "CUFF.6398.1"; tss_id "TSS9026";
chr17	Cufflinks	exon	22018925	22019051	.	-	.	gene_id "XLOC_006688"; transcript_id "TCONS_00012432"; exon_number "2"; oId "CUFF.6398.1"; tss_id "TSS9026";
chr17	Cufflinks	exon	22024278	22024325	.	-	.	gene_id "XLOC_006688"; transcript_id "TCONS_00012432"; exon_number "3"; oId "CUFF.6398.1"; tss_id "TSS9026";
chr17	Cufflinks	exon	22045016	22045163	.	-	.	gene_id "XLOC_006688"; transcript_id "TCONS_00012432"; exon_number "4"; oId "CUFF.6398.1"; tss_id "TSS9026";
chr17	Cufflinks	exon	22046521	22047070	.	-	.	gene_id "XLOC_006688"; transcript_id "TCONS_00012432"; exon_number "5"; oId "CUFF.6398.1"; tss_id "TSS9026";
chr17	Cufflinks	exon	22063925	22066456	.	-	.	gene_id "XLOC_006690"; transcript_id "TCONS_00012434"; exon_number "1"; oId "CUFF.6403.1"; tss_id "TSS9028";
chr17	Cufflinks	exon	22067333	22067459	.	-	.	gene_id "XLOC_006690"; transcript_id "TCONS_00012434"; exon_number "2"; oId "CUFF.6403.1"; tss_id "TSS9028";
chr17	Cufflinks	exon	22069960	22070080	.	-	.	gene_id "XLOC_006690"; transcript_id "TCONS_00012434"; exon_number "3"; oId "CUFF.6403.1"; tss_id "TSS9028";
chr17	Cufflinks	exon	22078693	22078817	.	-	.	gene_id "XLOC_006690"; transcript_id "TCONS_00012434"; exon_number "4"; oId "CUFF.6403.1"; tss_id "TSS9028";
chr17	Cufflinks	exon	22090855	22091020	.	-	.	gene_id "XLOC_006690"; transcript_id "TCONS_00012434"; exon_number "5"; oId "CUFF.6403.1"; tss_id "TSS9028";
chr17	Cufflinks	exon	22099223	22099433	.	-	.	gene_id "XLOC_006690"; transcript_id "TCONS_00012434"; exon_number "6"; oId "CUFF.6403.1"; tss_id "TSS9028";
chr17	Cufflinks	exon	22334962	22338776	.	-	.	gene_id "XLOC_006691"; transcript_id "TCONS_00012435"; exon_number "1"; oId "CUFF.6404.1"; tss_id "TSS9029";
chr17	Cufflinks	exon	22339643	22339769	.	-	.	gene_id "XLOC_006691"; transcript_id "TCONS_00012435"; exon_number "2"; oId "CUFF.6404.1"; tss_id "TSS9029";
chr17	Cufflinks	exon	22342272	22342319	.	-	.	gene_id "XLOC_006691"; transcript_id "TCONS_00012435"; exon_number "3"; oId "CUFF.6404.1"; tss_id "TSS9029";
chr17	Cufflinks	exon	22357235	22357327	.	-	.	gene_id "XLOC_006691"; transcript_id "TCONS_00012435"; exon_number "4"; oId "CUFF.6404.1"; tss_id "TSS9029";
chr17	Cufflinks	exon	22360978	22361061	.	-	.	gene_id "XLOC_006691"; transcript_id "TCONS_00012435"; exon_number "5"; oId "CUFF.6404.1"; tss_id "TSS9029";
chr17	Cufflinks	exon	22362506	22362556	.	-	.	gene_id "XLOC_006691"; transcript_id "TCONS_00012435"; exon_number "6"; oId "CUFF.6404.1"; tss_id "TSS9029";
chr17	Cufflinks	exon	22422832	22425868	.	-	.	gene_id "XLOC_006692"; transcript_id "TCONS_00012436"; exon_number "1"; oId "CUFF.6409.2"; tss_id "TSS9030";
chr17	Cufflinks	exon	22426736	22426862	.	-	.	gene_id "XLOC_006692"; transcript_id "TCONS_00012436"; exon_number "2"; oId "CUFF.6409.2"; tss_id "TSS9030";
chr17	Cufflinks	exon	22429375	22429422	.	-	.	gene_id "XLOC_006692"; transcript_id "TCONS_00012436"; exon_number "3"; oId "CUFF.6409.2"; tss_id "TSS9030";
chr17	Cufflinks	exon	22446472	22446564	.	-	.	gene_id "XLOC_006692"; transcript_id "TCONS_00012436"; exon_number "4"; oId "CUFF.6409.2"; tss_id "TSS9030";
chr17	Cufflinks	exon	22448996	22450121	.	-	.	gene_id "XLOC_006692"; transcript_id "TCONS_00012436"; exon_number "5"; oId "CUFF.6409.2"; tss_id "TSS9030";
chr17	Cufflinks	exon	22422832	22425868	.	-	.	gene_id "XLOC_006692"; transcript_id "TCONS_00012437"; exon_number "1"; oId "CUFF.6409.4"; tss_id "TSS9031";
chr17	Cufflinks	exon	22426736	22426862	.	-	.	gene_id "XLOC_006692"; transcript_id "TCONS_00012437"; exon_number "2"; oId "CUFF.6409.4"; tss_id "TSS9031";
chr17	Cufflinks	exon	22429375	22429422	.	-	.	gene_id "XLOC_006692"; transcript_id "TCONS_00012437"; exon_number "3"; oId "CUFF.6409.4"; tss_id "TSS9031";
chr17	Cufflinks	exon	22446472	22446564	.	-	.	gene_id "XLOC_006692"; transcript_id "TCONS_00012437"; exon_number "4"; oId "CUFF.6409.4"; tss_id "TSS9031";
chr17	Cufflinks	exon	22448996	22449195	.	-	.	gene_id "XLOC_006692"; transcript_id "TCONS_00012437"; exon_number "5"; oId "CUFF.6409.4"; tss_id "TSS9031";
chr17	Cufflinks	exon	22450204	22450287	.	-	.	gene_id "XLOC_006692"; transcript_id "TCONS_00012437"; exon_number "6"; oId "CUFF.6409.4"; tss_id "TSS9031";
chr17	Cufflinks	exon	22451714	22451754	.	-	.	gene_id "XLOC_006692"; transcript_id "TCONS_00012437"; exon_number "7"; oId "CUFF.6409.4"; tss_id "TSS9031";
chr17	Cufflinks	exon	22422832	22425868	.	-	.	gene_id "XLOC_006692"; transcript_id "TCONS_00012439"; exon_number "1"; oId "CUFF.6409.3"; tss_id "TSS9031";
chr17	Cufflinks	exon	22426736	22426862	.	-	.	gene_id "XLOC_006692"; transcript_id "TCONS_00012439"; exon_number "2"; oId "CUFF.6409.3"; tss_id "TSS9031";
chr17	Cufflinks	exon	22429375	22429422	.	-	.	gene_id "XLOC_006692"; transcript_id "TCONS_00012439"; exon_number "3"; oId "CUFF.6409.3"; tss_id "TSS9031";
chr17	Cufflinks	exon	22446472	22446564	.	-	.	gene_id "XLOC_006692"; transcript_id "TCONS_00012439"; exon_number "4"; oId "CUFF.6409.3"; tss_id "TSS9031";
chr17	Cufflinks	exon	22450204	22450287	.	-	.	gene_id "XLOC_006692"; transcript_id "TCONS_00012439"; exon_number "5"; oId "CUFF.6409.3"; tss_id "TSS9031";
chr17	Cufflinks	exon	22451714	22451761	.	-	.	gene_id "XLOC_006692"; transcript_id "TCONS_00012439"; exon_number "6"; oId "CUFF.6409.3"; tss_id "TSS9031";
chr17	Cufflinks	exon	22422832	22425868	.	-	.	gene_id "XLOC_006692"; transcript_id "TCONS_00012438"; exon_number "1"; oId "CUFF.6409.1"; tss_id "TSS9031";
chr17	Cufflinks	exon	22426736	22426862	.	-	.	gene_id "XLOC_006692"; transcript_id "TCONS_00012438"; exon_number "2"; oId "CUFF.6409.1"; tss_id "TSS9031";
chr17	Cufflinks	exon	22429375	22429422	.	-	.	gene_id "XLOC_006692"; transcript_id "TCONS_00012438"; exon_number "3"; oId "CUFF.6409.1"; tss_id "TSS9031";
chr17	Cufflinks	exon	22446472	22446564	.	-	.	gene_id "XLOC_006692"; transcript_id "TCONS_00012438"; exon_number "4"; oId "CUFF.6409.1"; tss_id "TSS9031";
chr17	Cufflinks	exon	22448996	22449208	.	-	.	gene_id "XLOC_006692"; transcript_id "TCONS_00012438"; exon_number "5"; oId "CUFF.6409.1"; tss_id "TSS9031";
chr17	Cufflinks	exon	22450204	22450287	.	-	.	gene_id "XLOC_006692"; transcript_id "TCONS_00012438"; exon_number "6"; oId "CUFF.6409.1"; tss_id "TSS9031";
chr17	Cufflinks	exon	22451714	22451761	.	-	.	gene_id "XLOC_006692"; transcript_id "TCONS_00012438"; exon_number "7"; oId "CUFF.6409.1"; tss_id "TSS9031";
chr17	Cufflinks	exon	22474858	22477074	.	-	.	gene_id "XLOC_006693"; transcript_id "TCONS_00012440"; exon_number "1"; oId "CUFF.6408.2"; tss_id "TSS9032";
chr17	Cufflinks	exon	22477934	22478060	.	-	.	gene_id "XLOC_006693"; transcript_id "TCONS_00012440"; exon_number "2"; oId "CUFF.6408.2"; tss_id "TSS9032";
chr17	Cufflinks	exon	22480607	22480660	.	-	.	gene_id "XLOC_006693"; transcript_id "TCONS_00012440"; exon_number "3"; oId "CUFF.6408.2"; tss_id "TSS9032";
chr17	Cufflinks	exon	22495790	22495882	.	-	.	gene_id "XLOC_006693"; transcript_id "TCONS_00012440"; exon_number "4"; oId "CUFF.6408.2"; tss_id "TSS9032";
chr17	Cufflinks	exon	22496407	22496491	.	-	.	gene_id "XLOC_006693"; transcript_id "TCONS_00012440"; exon_number "5"; oId "CUFF.6408.2"; tss_id "TSS9032";
chr17	Cufflinks	exon	22498135	22498344	.	-	.	gene_id "XLOC_006693"; transcript_id "TCONS_00012440"; exon_number "6"; oId "CUFF.6408.2"; tss_id "TSS9032";
chr17	Cufflinks	exon	22474858	22477074	.	-	.	gene_id "XLOC_006693"; transcript_id "TCONS_00012441"; exon_number "1"; oId "CUFF.6408.1"; tss_id "TSS9032";
chr17	Cufflinks	exon	22477934	22478060	.	-	.	gene_id "XLOC_006693"; transcript_id "TCONS_00012441"; exon_number "2"; oId "CUFF.6408.1"; tss_id "TSS9032";
chr17	Cufflinks	exon	22480607	22480660	.	-	.	gene_id "XLOC_006693"; transcript_id "TCONS_00012441"; exon_number "3"; oId "CUFF.6408.1"; tss_id "TSS9032";
chr17	Cufflinks	exon	22495790	22495955	.	-	.	gene_id "XLOC_006693"; transcript_id "TCONS_00012441"; exon_number "4"; oId "CUFF.6408.1"; tss_id "TSS9032";
chr17	Cufflinks	exon	22496407	22496491	.	-	.	gene_id "XLOC_006693"; transcript_id "TCONS_00012441"; exon_number "5"; oId "CUFF.6408.1"; tss_id "TSS9032";
chr17	Cufflinks	exon	22498135	22498390	.	-	.	gene_id "XLOC_006693"; transcript_id "TCONS_00012441"; exon_number "6"; oId "CUFF.6408.1"; tss_id "TSS9032";
chr17	Cufflinks	exon	22847381	22852985	.	-	.	gene_id "XLOC_006694"; transcript_id "TCONS_00012442"; exon_number "1"; oId "CUFF.6414.1"; tss_id "TSS9033";
chr17	Cufflinks	exon	22853775	22853901	.	-	.	gene_id "XLOC_006694"; transcript_id "TCONS_00012442"; exon_number "2"; oId "CUFF.6414.1"; tss_id "TSS9033";
chr17	Cufflinks	exon	22855242	22855324	.	-	.	gene_id "XLOC_006694"; transcript_id "TCONS_00012442"; exon_number "3"; oId "CUFF.6414.1"; tss_id "TSS9033";
chr17	Cufflinks	exon	22876630	22876870	.	-	.	gene_id "XLOC_006694"; transcript_id "TCONS_00012442"; exon_number "4"; oId "CUFF.6414.1"; tss_id "TSS9033";
chr17	Cufflinks	exon	22909569	22915574	.	-	.	gene_id "XLOC_006695"; transcript_id "TCONS_00012443"; exon_number "1"; oId "CUFF.6418.1"; tss_id "TSS9034";
chr17	Cufflinks	exon	22916374	22916500	.	-	.	gene_id "XLOC_006695"; transcript_id "TCONS_00012443"; exon_number "2"; oId "CUFF.6418.1"; tss_id "TSS9034";
chr17	Cufflinks	exon	22916727	22916937	.	-	.	gene_id "XLOC_006695"; transcript_id "TCONS_00012443"; exon_number "3"; oId "CUFF.6418.1"; tss_id "TSS9034";
chr17	Cufflinks	exon	22919018	22919084	.	-	.	gene_id "XLOC_006695"; transcript_id "TCONS_00012443"; exon_number "4"; oId "CUFF.6418.1"; tss_id "TSS9034";
chr17	Cufflinks	exon	22922781	22922915	.	-	.	gene_id "XLOC_006695"; transcript_id "TCONS_00012443"; exon_number "5"; oId "CUFF.6418.1"; tss_id "TSS9034";
chr17	Cufflinks	exon	22953260	22953350	.	-	.	gene_id "XLOC_006695"; transcript_id "TCONS_00012443"; exon_number "6"; oId "CUFF.6418.1"; tss_id "TSS9034";
chr17	Cufflinks	exon	22954528	22954717	.	-	.	gene_id "XLOC_006695"; transcript_id "TCONS_00012443"; exon_number "7"; oId "CUFF.6418.1"; tss_id "TSS9034";
chr17	Cufflinks	exon	22982466	22989733	.	-	.	gene_id "XLOC_006696"; transcript_id "TCONS_00012444"; exon_number "1"; oId "CUFF.6419.1"; tss_id "TSS9035";
chr17	Cufflinks	exon	22994217	22994343	.	-	.	gene_id "XLOC_006696"; transcript_id "TCONS_00012444"; exon_number "2"; oId "CUFF.6419.1"; tss_id "TSS9035";
chr17	Cufflinks	exon	22998473	22998528	.	-	.	gene_id "XLOC_006696"; transcript_id "TCONS_00012444"; exon_number "3"; oId "CUFF.6419.1"; tss_id "TSS9035";
chr17	Cufflinks	exon	23002214	23002303	.	-	.	gene_id "XLOC_006696"; transcript_id "TCONS_00012444"; exon_number "4"; oId "CUFF.6419.1"; tss_id "TSS9035";
chr17	Cufflinks	exon	23003948	23004202	.	-	.	gene_id "XLOC_006696"; transcript_id "TCONS_00012444"; exon_number "5"; oId "CUFF.6419.1"; tss_id "TSS9035";
chr17	Cufflinks	exon	23310853	23314331	.	-	.	gene_id "XLOC_006697"; transcript_id "TCONS_00012445"; exon_number "1"; oId "CUFF.6417.1"; tss_id "TSS9036";
chr17	Cufflinks	exon	23315242	23315368	.	-	.	gene_id "XLOC_006697"; transcript_id "TCONS_00012445"; exon_number "2"; oId "CUFF.6417.1"; tss_id "TSS9036";
chr17	Cufflinks	exon	23319115	23319199	.	-	.	gene_id "XLOC_006697"; transcript_id "TCONS_00012445"; exon_number "3"; oId "CUFF.6417.1"; tss_id "TSS9036";
chr17	Cufflinks	exon	23328312	23328402	.	-	.	gene_id "XLOC_006697"; transcript_id "TCONS_00012445"; exon_number "4"; oId "CUFF.6417.1"; tss_id "TSS9036";
chr17	Cufflinks	exon	23328644	23328769	.	-	.	gene_id "XLOC_006697"; transcript_id "TCONS_00012445"; exon_number "5"; oId "CUFF.6417.1"; tss_id "TSS9036";
chr17	Cufflinks	exon	23330042	23330204	.	-	.	gene_id "XLOC_006697"; transcript_id "TCONS_00012445"; exon_number "6"; oId "CUFF.6417.1"; tss_id "TSS9036";
chr17	Cufflinks	exon	32952371	32958041	.	-	.	gene_id "XLOC_006800"; transcript_id "TCONS_00012707"; exon_number "1"; oId "CUFF.6622.2"; tss_id "TSS9191";
chr17	Cufflinks	exon	32958723	32958783	.	-	.	gene_id "XLOC_006800"; transcript_id "TCONS_00012707"; exon_number "2"; oId "CUFF.6622.2"; tss_id "TSS9191";
chr17	Cufflinks	exon	32959019	32959145	.	-	.	gene_id "XLOC_006800"; transcript_id "TCONS_00012707"; exon_number "3"; oId "CUFF.6622.2"; tss_id "TSS9191";
chr17	Cufflinks	exon	32967034	32967147	.	-	.	gene_id "XLOC_006800"; transcript_id "TCONS_00012707"; exon_number "4"; oId "CUFF.6622.2"; tss_id "TSS9191";
chr17	Cufflinks	exon	32952371	32958044	.	-	.	gene_id "XLOC_006800"; transcript_id "TCONS_00012709"; exon_number "1"; oId "CUFF.6622.3"; tss_id "TSS9191";
chr17	Cufflinks	exon	32958723	32958783	.	-	.	gene_id "XLOC_006800"; transcript_id "TCONS_00012709"; exon_number "2"; oId "CUFF.6622.3"; tss_id "TSS9191";
chr17	Cufflinks	exon	32959013	32959145	.	-	.	gene_id "XLOC_006800"; transcript_id "TCONS_00012709"; exon_number "3"; oId "CUFF.6622.3"; tss_id "TSS9191";
chr17	Cufflinks	exon	32967034	32967171	.	-	.	gene_id "XLOC_006800"; transcript_id "TCONS_00012709"; exon_number "4"; oId "CUFF.6622.3"; tss_id "TSS9191";
chr17	Cufflinks	exon	32952371	32958044	.	-	.	gene_id "XLOC_006800"; transcript_id "TCONS_00012708"; exon_number "1"; oId "CUFF.6622.1"; tss_id "TSS9191";
chr17	Cufflinks	exon	32958723	32958783	.	-	.	gene_id "XLOC_006800"; transcript_id "TCONS_00012708"; exon_number "2"; oId "CUFF.6622.1"; tss_id "TSS9191";
chr17	Cufflinks	exon	32959019	32959145	.	-	.	gene_id "XLOC_006800"; transcript_id "TCONS_00012708"; exon_number "3"; oId "CUFF.6622.1"; tss_id "TSS9191";
chr17	Cufflinks	exon	32967034	32967171	.	-	.	gene_id "XLOC_006800"; transcript_id "TCONS_00012708"; exon_number "4"; oId "CUFF.6622.1"; tss_id "TSS9191";
chr17	Cufflinks	exon	33153698	33156914	.	-	.	gene_id "XLOC_006804"; transcript_id "TCONS_00012713"; exon_number "1"; oId "CUFF.6628.2"; tss_id "TSS9195";
chr17	Cufflinks	exon	33158403	33158454	.	-	.	gene_id "XLOC_006804"; transcript_id "TCONS_00012713"; exon_number "2"; oId "CUFF.6628.2"; tss_id "TSS9195";
chr17	Cufflinks	exon	33158651	33159053	.	-	.	gene_id "XLOC_006804"; transcript_id "TCONS_00012713"; exon_number "3"; oId "CUFF.6628.2"; tss_id "TSS9195";
chr17	Cufflinks	exon	33160608	33160654	.	-	.	gene_id "XLOC_006804"; transcript_id "TCONS_00012713"; exon_number "4"; oId "CUFF.6628.2"; tss_id "TSS9195";
chr17	Cufflinks	exon	33153698	33156914	.	-	.	gene_id "XLOC_006804"; transcript_id "TCONS_00012714"; exon_number "1"; oId "CUFF.6628.1"; tss_id "TSS9196";
chr17	Cufflinks	exon	33158403	33158454	.	-	.	gene_id "XLOC_006804"; transcript_id "TCONS_00012714"; exon_number "2"; oId "CUFF.6628.1"; tss_id "TSS9196";
chr17	Cufflinks	exon	33158651	33158777	.	-	.	gene_id "XLOC_006804"; transcript_id "TCONS_00012714"; exon_number "3"; oId "CUFF.6628.1"; tss_id "TSS9196";
chr17	Cufflinks	exon	33170227	33170333	.	-	.	gene_id "XLOC_006804"; transcript_id "TCONS_00012714"; exon_number "4"; oId "CUFF.6628.1"; tss_id "TSS9196";
chr17	Cufflinks	exon	33466175	33472598	.	-	.	gene_id "XLOC_006806"; transcript_id "TCONS_00012717"; exon_number "1"; oId "CUFF.6632.1"; tss_id "TSS9198";
chr17	Cufflinks	exon	33473400	33473454	.	-	.	gene_id "XLOC_006806"; transcript_id "TCONS_00012717"; exon_number "2"; oId "CUFF.6632.1"; tss_id "TSS9198";
chr17	Cufflinks	exon	33473667	33473793	.	-	.	gene_id "XLOC_006806"; transcript_id "TCONS_00012717"; exon_number "3"; oId "CUFF.6632.1"; tss_id "TSS9198";
chr17	Cufflinks	exon	33495679	33495802	.	-	.	gene_id "XLOC_006806"; transcript_id "TCONS_00012717"; exon_number "4"; oId "CUFF.6632.1"; tss_id "TSS9198";
chr17	Cufflinks	exon	33516929	33519531	.	-	.	gene_id "XLOC_006807"; transcript_id "TCONS_00012718"; exon_number "1"; oId "CUFF.6631.1"; tss_id "TSS9199";
chr17	Cufflinks	exon	33523367	33523412	.	-	.	gene_id "XLOC_006807"; transcript_id "TCONS_00012718"; exon_number "2"; oId "CUFF.6631.1"; tss_id "TSS9199";
chr17	Cufflinks	exon	33523630	33523756	.	-	.	gene_id "XLOC_006807"; transcript_id "TCONS_00012718"; exon_number "3"; oId "CUFF.6631.1"; tss_id "TSS9199";
chr17	Cufflinks	exon	33531433	33531563	.	-	.	gene_id "XLOC_006807"; transcript_id "TCONS_00012718"; exon_number "4"; oId "CUFF.6631.1"; tss_id "TSS9199";
chr17	Cufflinks	exon	56004125	56005915	.	-	.	gene_id "XLOC_006924"; transcript_id "TCONS_00012967"; exon_number "1"; oId "CUFF.6893.1"; tss_id "TSS9355";
chr17	Cufflinks	exon	56007568	56007628	.	-	.	gene_id "XLOC_006924"; transcript_id "TCONS_00012967"; exon_number "2"; oId "CUFF.6893.1"; tss_id "TSS9355";
chr17	Cufflinks	exon	56007824	56007950	.	-	.	gene_id "XLOC_006924"; transcript_id "TCONS_00012967"; exon_number "3"; oId "CUFF.6893.1"; tss_id "TSS9355";
chr17	Cufflinks	exon	56017679	56017758	.	-	.	gene_id "XLOC_006924"; transcript_id "TCONS_00012967"; exon_number "4"; oId "CUFF.6893.1"; tss_id "TSS9355";
chr17	Cufflinks	exon	56077796	56079416	.	-	.	gene_id "XLOC_006926"; transcript_id "TCONS_00012969"; exon_number "1"; oId "CUFF.6898.1"; tss_id "TSS9357";
chr17	Cufflinks	exon	56080352	56080412	.	-	.	gene_id "XLOC_006926"; transcript_id "TCONS_00012969"; exon_number "2"; oId "CUFF.6898.1"; tss_id "TSS9357";
chr17	Cufflinks	exon	56080609	56080735	.	-	.	gene_id "XLOC_006926"; transcript_id "TCONS_00012969"; exon_number "3"; oId "CUFF.6898.1"; tss_id "TSS9357";
chr17	Cufflinks	exon	56084595	56084671	.	-	.	gene_id "XLOC_006926"; transcript_id "TCONS_00012969"; exon_number "4"; oId "CUFF.6898.1"; tss_id "TSS9357";
chr17	Cufflinks	exon	95160606	95160917	.	-	.	gene_id "XLOC_007041"; transcript_id "TCONS_00013171"; exon_number "1"; oId "CUFF.7122.1"; tss_id "TSS9507";
chr17	Cufflinks	exon	95212179	95212751	.	-	.	gene_id "XLOC_007041"; transcript_id "TCONS_00013171"; exon_number "2"; oId "CUFF.7122.1"; tss_id "TSS9507";
chr17	Cufflinks	exon	95214768	95217807	.	-	.	gene_id "XLOC_007041"; transcript_id "TCONS_00013171"; exon_number "3"; oId "CUFF.7122.1"; tss_id "TSS9507";
chr17	Cufflinks	exon	95217976	95218284	.	-	.	gene_id "XLOC_007041"; transcript_id "TCONS_00013171"; exon_number "4"; oId "CUFF.7122.1"; tss_id "TSS9507";
chr17	Cufflinks	exon	95219676	95219736	.	-	.	gene_id "XLOC_007041"; transcript_id "TCONS_00013171"; exon_number "5"; oId "CUFF.7122.1"; tss_id "TSS9507";
chr17	Cufflinks	exon	95219955	95220081	.	-	.	gene_id "XLOC_007041"; transcript_id "TCONS_00013171"; exon_number "6"; oId "CUFF.7122.1"; tss_id "TSS9507";
chr17	Cufflinks	exon	95233662	95234592	.	-	.	gene_id "XLOC_007041"; transcript_id "TCONS_00013171"; exon_number "7"; oId "CUFF.7122.1"; tss_id "TSS9507";
chr17	Cufflinks	exon	95210410	95216827	.	-	.	gene_id "XLOC_007041"; transcript_id "TCONS_00013172"; exon_number "1"; oId "CUFF.7122.2"; tss_id "TSS9508";
chr17	Cufflinks	exon	95217164	95217807	.	-	.	gene_id "XLOC_007041"; transcript_id "TCONS_00013172"; exon_number "2"; oId "CUFF.7122.2"; tss_id "TSS9508";
chr17	Cufflinks	exon	95217976	95218284	.	-	.	gene_id "XLOC_007041"; transcript_id "TCONS_00013172"; exon_number "3"; oId "CUFF.7122.2"; tss_id "TSS9508";
chr17	Cufflinks	exon	95219676	95219736	.	-	.	gene_id "XLOC_007041"; transcript_id "TCONS_00013172"; exon_number "4"; oId "CUFF.7122.2"; tss_id "TSS9508";
chr17	Cufflinks	exon	95219955	95222717	.	-	.	gene_id "XLOC_007041"; transcript_id "TCONS_00013172"; exon_number "5"; oId "CUFF.7122.2"; tss_id "TSS9508";
chr17	Cufflinks	exon	95223177	95229093	.	-	.	gene_id "XLOC_007041"; transcript_id "TCONS_00013172"; exon_number "6"; oId "CUFF.7122.2"; tss_id "TSS9508";
chr17	Cufflinks	exon	95210410	95218284	.	-	.	gene_id "XLOC_007041"; transcript_id "TCONS_00013173"; exon_number "1"; oId "CUFF.7122.5"; tss_id "TSS9509";
chr17	Cufflinks	exon	95219676	95219736	.	-	.	gene_id "XLOC_007041"; transcript_id "TCONS_00013173"; exon_number "2"; oId "CUFF.7122.5"; tss_id "TSS9509";
chr17	Cufflinks	exon	95219955	95220081	.	-	.	gene_id "XLOC_007041"; transcript_id "TCONS_00013173"; exon_number "3"; oId "CUFF.7122.5"; tss_id "TSS9509";
chr17	Cufflinks	exon	95233662	95234105	.	-	.	gene_id "XLOC_007041"; transcript_id "TCONS_00013173"; exon_number "4"; oId "CUFF.7122.5"; tss_id "TSS9509";
chr17	Cufflinks	exon	95210410	95212751	.	-	.	gene_id "XLOC_007041"; transcript_id "TCONS_00013174"; exon_number "1"; oId "CUFF.7122.6"; tss_id "TSS9509";
chr17	Cufflinks	exon	95214768	95217807	.	-	.	gene_id "XLOC_007041"; transcript_id "TCONS_00013174"; exon_number "2"; oId "CUFF.7122.6"; tss_id "TSS9509";
chr17	Cufflinks	exon	95217976	95218284	.	-	.	gene_id "XLOC_007041"; transcript_id "TCONS_00013174"; exon_number "3"; oId "CUFF.7122.6"; tss_id "TSS9509";
chr17	Cufflinks	exon	95219676	95219736	.	-	.	gene_id "XLOC_007041"; transcript_id "TCONS_00013174"; exon_number "4"; oId "CUFF.7122.6"; tss_id "TSS9509";
chr17	Cufflinks	exon	95219955	95220081	.	-	.	gene_id "XLOC_007041"; transcript_id "TCONS_00013174"; exon_number "5"; oId "CUFF.7122.6"; tss_id "TSS9509";
chr17	Cufflinks	exon	95234032	95234121	.	-	.	gene_id "XLOC_007041"; transcript_id "TCONS_00013174"; exon_number "6"; oId "CUFF.7122.6"; tss_id "TSS9509";
chr17	Cufflinks	exon	95210410	95212751	.	-	.	gene_id "XLOC_007041"; transcript_id "TCONS_00013176"; exon_number "1"; oId "CUFF.7122.4"; tss_id "TSS9509";
chr17	Cufflinks	exon	95214768	95218284	.	-	.	gene_id "XLOC_007041"; transcript_id "TCONS_00013176"; exon_number "2"; oId "CUFF.7122.4"; tss_id "TSS9509";
chr17	Cufflinks	exon	95219676	95219736	.	-	.	gene_id "XLOC_007041"; transcript_id "TCONS_00013176"; exon_number "3"; oId "CUFF.7122.4"; tss_id "TSS9509";
chr17	Cufflinks	exon	95219955	95220081	.	-	.	gene_id "XLOC_007041"; transcript_id "TCONS_00013176"; exon_number "4"; oId "CUFF.7122.4"; tss_id "TSS9509";
chr17	Cufflinks	exon	95233662	95234164	.	-	.	gene_id "XLOC_007041"; transcript_id "TCONS_00013176"; exon_number "5"; oId "CUFF.7122.4"; tss_id "TSS9509";
chr17	Cufflinks	exon	95210410	95218284	.	-	.	gene_id "XLOC_007041"; transcript_id "TCONS_00013175"; exon_number "1"; oId "CUFF.7122.3"; tss_id "TSS9509";
chr17	Cufflinks	exon	95219676	95219736	.	-	.	gene_id "XLOC_007041"; transcript_id "TCONS_00013175"; exon_number "2"; oId "CUFF.7122.3"; tss_id "TSS9509";
chr17	Cufflinks	exon	95219955	95220081	.	-	.	gene_id "XLOC_007041"; transcript_id "TCONS_00013175"; exon_number "3"; oId "CUFF.7122.3"; tss_id "TSS9509";
chr17	Cufflinks	exon	95234032	95234164	.	-	.	gene_id "XLOC_007041"; transcript_id "TCONS_00013175"; exon_number "4"; oId "CUFF.7122.3"; tss_id "TSS9509";
chr18	Cufflinks	exon	24113186	24113391	.	+	.	gene_id "XLOC_007115"; transcript_id "TCONS_00013284"; exon_number "1"; oId "CUFF.7242.2"; tss_id "TSS9604";
chr18	Cufflinks	exon	24114840	24115354	.	+	.	gene_id "XLOC_007115"; transcript_id "TCONS_00013284"; exon_number "2"; oId "CUFF.7242.2"; tss_id "TSS9604";
chr18	Cufflinks	exon	24115556	24115697	.	+	.	gene_id "XLOC_007115"; transcript_id "TCONS_00013284"; exon_number "3"; oId "CUFF.7242.2"; tss_id "TSS9604";
chr18	Cufflinks	exon	24118517	24125172	.	+	.	gene_id "XLOC_007115"; transcript_id "TCONS_00013284"; exon_number "4"; oId "CUFF.7242.2"; tss_id "TSS9604";
chr18	Cufflinks	exon	24113186	24113362	.	+	.	gene_id "XLOC_007115"; transcript_id "TCONS_00013283"; exon_number "1"; oId "CUFF.7242.1"; tss_id "TSS9604";
chr18	Cufflinks	exon	24114840	24115354	.	+	.	gene_id "XLOC_007115"; transcript_id "TCONS_00013283"; exon_number "2"; oId "CUFF.7242.1"; tss_id "TSS9604";
chr18	Cufflinks	exon	24115556	24115697	.	+	.	gene_id "XLOC_007115"; transcript_id "TCONS_00013283"; exon_number "3"; oId "CUFF.7242.1"; tss_id "TSS9604";
chr18	Cufflinks	exon	24118517	24125172	.	+	.	gene_id "XLOC_007115"; transcript_id "TCONS_00013283"; exon_number "4"; oId "CUFF.7242.1"; tss_id "TSS9604";
chr18	Cufflinks	exon	24113198	24113684	.	+	.	gene_id "XLOC_007115"; transcript_id "TCONS_00013286"; exon_number "1"; oId "CUFF.7242.4"; tss_id "TSS9604";
chr18	Cufflinks	exon	24114840	24115354	.	+	.	gene_id "XLOC_007115"; transcript_id "TCONS_00013286"; exon_number "2"; oId "CUFF.7242.4"; tss_id "TSS9604";
chr18	Cufflinks	exon	24115556	24115697	.	+	.	gene_id "XLOC_007115"; transcript_id "TCONS_00013286"; exon_number "3"; oId "CUFF.7242.4"; tss_id "TSS9604";
chr18	Cufflinks	exon	24118517	24125172	.	+	.	gene_id "XLOC_007115"; transcript_id "TCONS_00013286"; exon_number "4"; oId "CUFF.7242.4"; tss_id "TSS9604";
chr18	Cufflinks	exon	24113198	24113524	.	+	.	gene_id "XLOC_007115"; transcript_id "TCONS_00013285"; exon_number "1"; oId "CUFF.7242.3"; tss_id "TSS9604";
chr18	Cufflinks	exon	24114840	24115354	.	+	.	gene_id "XLOC_007115"; transcript_id "TCONS_00013285"; exon_number "2"; oId "CUFF.7242.3"; tss_id "TSS9604";
chr18	Cufflinks	exon	24115556	24115697	.	+	.	gene_id "XLOC_007115"; transcript_id "TCONS_00013285"; exon_number "3"; oId "CUFF.7242.3"; tss_id "TSS9604";
chr18	Cufflinks	exon	24118517	24125172	.	+	.	gene_id "XLOC_007115"; transcript_id "TCONS_00013285"; exon_number "4"; oId "CUFF.7242.3"; tss_id "TSS9604";
chr18	Cufflinks	exon	24148160	24148232	.	+	.	gene_id "XLOC_007116"; transcript_id "TCONS_00013287"; exon_number "1"; oId "CUFF.7244.1"; tss_id "TSS9605";
chr18	Cufflinks	exon	24148679	24148891	.	+	.	gene_id "XLOC_007116"; transcript_id "TCONS_00013287"; exon_number "2"; oId "CUFF.7244.1"; tss_id "TSS9605";
chr18	Cufflinks	exon	24161151	24163868	.	+	.	gene_id "XLOC_007116"; transcript_id "TCONS_00013287"; exon_number "3"; oId "CUFF.7244.1"; tss_id "TSS9605";
chr18	Cufflinks	exon	90749081	90749291	.	+	.	gene_id "XLOC_007291"; transcript_id "TCONS_00013643"; exon_number "1"; oId "CUFF.7587.1"; tss_id "TSS9869";
chr18	Cufflinks	exon	90758348	90758474	.	+	.	gene_id "XLOC_007291"; transcript_id "TCONS_00013643"; exon_number "2"; oId "CUFF.7587.1"; tss_id "TSS9869";
chr18	Cufflinks	exon	90758666	90758726	.	+	.	gene_id "XLOC_007291"; transcript_id "TCONS_00013643"; exon_number "3"; oId "CUFF.7587.1"; tss_id "TSS9869";
chr18	Cufflinks	exon	90760223	90765056	.	+	.	gene_id "XLOC_007291"; transcript_id "TCONS_00013643"; exon_number "4"; oId "CUFF.7587.1"; tss_id "TSS9869";
chr18	Cufflinks	exon	90750507	90750578	.	+	.	gene_id "XLOC_007291"; transcript_id "TCONS_00013644"; exon_number "1"; oId "CUFF.7587.2"; tss_id "TSS9870";
chr18	Cufflinks	exon	90758348	90758474	.	+	.	gene_id "XLOC_007291"; transcript_id "TCONS_00013644"; exon_number "2"; oId "CUFF.7587.2"; tss_id "TSS9870";
chr18	Cufflinks	exon	90758666	90758726	.	+	.	gene_id "XLOC_007291"; transcript_id "TCONS_00013644"; exon_number "3"; oId "CUFF.7587.2"; tss_id "TSS9870";
chr18	Cufflinks	exon	90760223	90765056	.	+	.	gene_id "XLOC_007291"; transcript_id "TCONS_00013644"; exon_number "4"; oId "CUFF.7587.2"; tss_id "TSS9870";
chr18	Cufflinks	exon	90754886	90754943	.	+	.	gene_id "XLOC_007291"; transcript_id "TCONS_00013645"; exon_number "1"; oId "CUFF.7587.3"; tss_id "TSS9871";
chr18	Cufflinks	exon	90758348	90758474	.	+	.	gene_id "XLOC_007291"; transcript_id "TCONS_00013645"; exon_number "2"; oId "CUFF.7587.3"; tss_id "TSS9871";
chr18	Cufflinks	exon	90758666	90758726	.	+	.	gene_id "XLOC_007291"; transcript_id "TCONS_00013645"; exon_number "3"; oId "CUFF.7587.3"; tss_id "TSS9871";
chr18	Cufflinks	exon	90760223	90765056	.	+	.	gene_id "XLOC_007291"; transcript_id "TCONS_00013645"; exon_number "4"; oId "CUFF.7587.3"; tss_id "TSS9871";
chr18	Cufflinks	exon	24123110	24124334	.	-	.	gene_id "XLOC_007347"; transcript_id "TCONS_00013722"; exon_number "1"; oId "CUFF.7243.1"; tss_id "TSS9934";
chr18	Cufflinks	exon	24129428	24129602	.	-	.	gene_id "XLOC_007347"; transcript_id "TCONS_00013722"; exon_number "2"; oId "CUFF.7243.1"; tss_id "TSS9934";
chr18	Cufflinks	exon	24129883	24130346	.	-	.	gene_id "XLOC_007347"; transcript_id "TCONS_00013722"; exon_number "3"; oId "CUFF.7243.1"; tss_id "TSS9934";
chr18	Cufflinks	exon	24140026	24140092	.	-	.	gene_id "XLOC_007347"; transcript_id "TCONS_00013722"; exon_number "4"; oId "CUFF.7243.1"; tss_id "TSS9934";
chr18	Cufflinks	exon	24168140	24173186	.	-	.	gene_id "XLOC_007348"; transcript_id "TCONS_00013723"; exon_number "1"; oId "CUFF.7250.3"; tss_id "TSS9935";
chr18	Cufflinks	exon	24175785	24175932	.	-	.	gene_id "XLOC_007348"; transcript_id "TCONS_00013723"; exon_number "2"; oId "CUFF.7250.3"; tss_id "TSS9935";
chr18	Cufflinks	exon	24176169	24176669	.	-	.	gene_id "XLOC_007348"; transcript_id "TCONS_00013723"; exon_number "3"; oId "CUFF.7250.3"; tss_id "TSS9935";
chr18	Cufflinks	exon	24178719	24178919	.	-	.	gene_id "XLOC_007348"; transcript_id "TCONS_00013723"; exon_number "4"; oId "CUFF.7250.3"; tss_id "TSS9935";
chr18	Cufflinks	exon	24168140	24173186	.	-	.	gene_id "XLOC_007348"; transcript_id "TCONS_00013724"; exon_number "1"; oId "CUFF.7250.1"; tss_id "TSS9936";
chr18	Cufflinks	exon	24175785	24175932	.	-	.	gene_id "XLOC_007348"; transcript_id "TCONS_00013724"; exon_number "2"; oId "CUFF.7250.1"; tss_id "TSS9936";
chr18	Cufflinks	exon	24176169	24176669	.	-	.	gene_id "XLOC_007348"; transcript_id "TCONS_00013724"; exon_number "3"; oId "CUFF.7250.1"; tss_id "TSS9936";
chr18	Cufflinks	exon	24178333	24178998	.	-	.	gene_id "XLOC_007348"; transcript_id "TCONS_00013724"; exon_number "4"; oId "CUFF.7250.1"; tss_id "TSS9936";
chr18	Cufflinks	exon	24179213	24179250	.	-	.	gene_id "XLOC_007348"; transcript_id "TCONS_00013724"; exon_number "5"; oId "CUFF.7250.1"; tss_id "TSS9936";
chr18	Cufflinks	exon	24168140	24173186	.	-	.	gene_id "XLOC_007348"; transcript_id "TCONS_00013725"; exon_number "1"; oId "CUFF.7250.2"; tss_id "TSS9936";
chr18	Cufflinks	exon	24175785	24175932	.	-	.	gene_id "XLOC_007348"; transcript_id "TCONS_00013725"; exon_number "2"; oId "CUFF.7250.2"; tss_id "TSS9936";
chr18	Cufflinks	exon	24176169	24176669	.	-	.	gene_id "XLOC_007348"; transcript_id "TCONS_00013725"; exon_number "3"; oId "CUFF.7250.2"; tss_id "TSS9936";
chr18	Cufflinks	exon	24179213	24179346	.	-	.	gene_id "XLOC_007348"; transcript_id "TCONS_00013725"; exon_number "4"; oId "CUFF.7250.2"; tss_id "TSS9936";
chr18	Cufflinks	exon	82762993	82767146	.	-	.	gene_id "XLOC_007496"; transcript_id "TCONS_00013988"; exon_number "1"; oId "CUFF.7558.1"; tss_id "TSS10132";
chr18	Cufflinks	exon	82768339	82768515	.	-	.	gene_id "XLOC_007496"; transcript_id "TCONS_00013988"; exon_number "2"; oId "CUFF.7558.1"; tss_id "TSS10132";
chr18	Cufflinks	exon	82770652	82770781	.	-	.	gene_id "XLOC_007496"; transcript_id "TCONS_00013988"; exon_number "3"; oId "CUFF.7558.1"; tss_id "TSS10132";
chr18	Cufflinks	exon	82773581	82773778	.	-	.	gene_id "XLOC_007496"; transcript_id "TCONS_00013988"; exon_number "4"; oId "CUFF.7558.1"; tss_id "TSS10132";
chr18	Cufflinks	exon	82777140	82777271	.	-	.	gene_id "XLOC_007496"; transcript_id "TCONS_00013988"; exon_number "5"; oId "CUFF.7558.1"; tss_id "TSS10132";
chr18	Cufflinks	exon	82778680	82778867	.	-	.	gene_id "XLOC_007496"; transcript_id "TCONS_00013988"; exon_number "6"; oId "CUFF.7558.1"; tss_id "TSS10132";
chr18	Cufflinks	exon	82787102	82787281	.	-	.	gene_id "XLOC_007496"; transcript_id "TCONS_00013988"; exon_number "7"; oId "CUFF.7558.1"; tss_id "TSS10132";
chr18	Cufflinks	exon	82788135	82788375	.	-	.	gene_id "XLOC_007496"; transcript_id "TCONS_00013988"; exon_number "8"; oId "CUFF.7558.1"; tss_id "TSS10132";
chr18	Cufflinks	exon	82789710	82789855	.	-	.	gene_id "XLOC_007496"; transcript_id "TCONS_00013988"; exon_number "9"; oId "CUFF.7558.1"; tss_id "TSS10132";
chr18	Cufflinks	exon	82790483	82790848	.	-	.	gene_id "XLOC_007496"; transcript_id "TCONS_00013988"; exon_number "10"; oId "CUFF.7558.1"; tss_id "TSS10132";
chr18	Cufflinks	exon	82792352	82792455	.	-	.	gene_id "XLOC_007496"; transcript_id "TCONS_00013988"; exon_number "11"; oId "CUFF.7558.1"; tss_id "TSS10132";
chr18	Cufflinks	exon	82793596	82793878	.	-	.	gene_id "XLOC_007496"; transcript_id "TCONS_00013988"; exon_number "12"; oId "CUFF.7558.1"; tss_id "TSS10132";
chr18	Cufflinks	exon	82797546	82797758	.	-	.	gene_id "XLOC_007496"; transcript_id "TCONS_00013988"; exon_number "13"; oId "CUFF.7558.1"; tss_id "TSS10132";
chr18	Cufflinks	exon	82799363	82799514	.	-	.	gene_id "XLOC_007496"; transcript_id "TCONS_00013988"; exon_number "14"; oId "CUFF.7558.1"; tss_id "TSS10132";
chr18	Cufflinks	exon	82799979	82800082	.	-	.	gene_id "XLOC_007496"; transcript_id "TCONS_00013988"; exon_number "15"; oId "CUFF.7558.1"; tss_id "TSS10132";
chr18	Cufflinks	exon	82802370	82802521	.	-	.	gene_id "XLOC_007496"; transcript_id "TCONS_00013988"; exon_number "16"; oId "CUFF.7558.1"; tss_id "TSS10132";
chr18	Cufflinks	exon	82803079	82803180	.	-	.	gene_id "XLOC_007496"; transcript_id "TCONS_00013988"; exon_number "17"; oId "CUFF.7558.1"; tss_id "TSS10132";
chr18	Cufflinks	exon	82806125	82806381	.	-	.	gene_id "XLOC_007496"; transcript_id "TCONS_00013988"; exon_number "18"; oId "CUFF.7558.1"; tss_id "TSS10132";
chr18	Cufflinks	exon	82808712	82808972	.	-	.	gene_id "XLOC_007496"; transcript_id "TCONS_00013988"; exon_number "19"; oId "CUFF.7558.1"; tss_id "TSS10132";
chr18	Cufflinks	exon	82809492	82809633	.	-	.	gene_id "XLOC_007496"; transcript_id "TCONS_00013988"; exon_number "20"; oId "CUFF.7558.1"; tss_id "TSS10132";
chr18	Cufflinks	exon	82813449	82813652	.	-	.	gene_id "XLOC_007496"; transcript_id "TCONS_00013988"; exon_number "21"; oId "CUFF.7558.1"; tss_id "TSS10132";
chr18	Cufflinks	exon	82815361	82815633	.	-	.	gene_id "XLOC_007496"; transcript_id "TCONS_00013988"; exon_number "22"; oId "CUFF.7558.1"; tss_id "TSS10132";
chr18	Cufflinks	exon	82826341	82826569	.	-	.	gene_id "XLOC_007496"; transcript_id "TCONS_00013988"; exon_number "23"; oId "CUFF.7558.1"; tss_id "TSS10132";
chr18	Cufflinks	exon	82827395	82827598	.	-	.	gene_id "XLOC_007496"; transcript_id "TCONS_00013988"; exon_number "24"; oId "CUFF.7558.1"; tss_id "TSS10132";
chr18	Cufflinks	exon	82834230	82834373	.	-	.	gene_id "XLOC_007496"; transcript_id "TCONS_00013988"; exon_number "25"; oId "CUFF.7558.1"; tss_id "TSS10132";
chr18	Cufflinks	exon	82837964	82838136	.	-	.	gene_id "XLOC_007496"; transcript_id "TCONS_00013988"; exon_number "26"; oId "CUFF.7558.1"; tss_id "TSS10132";
chr18	Cufflinks	exon	82841078	82841202	.	-	.	gene_id "XLOC_007496"; transcript_id "TCONS_00013988"; exon_number "27"; oId "CUFF.7558.1"; tss_id "TSS10132";
chr18	Cufflinks	exon	82843699	82843877	.	-	.	gene_id "XLOC_007496"; transcript_id "TCONS_00013988"; exon_number "28"; oId "CUFF.7558.1"; tss_id "TSS10132";
chr18	Cufflinks	exon	82849984	82850148	.	-	.	gene_id "XLOC_007496"; transcript_id "TCONS_00013988"; exon_number "29"; oId "CUFF.7558.1"; tss_id "TSS10132";
[truncated: 2,688 more rows]
